# Supplementary material for: A review of Timandra Duponchel, 1829 from China, with description of seven new species (Lepidoptera, Geometridae)
Source: Zookeys. 2019 Mar 11;829:43–74. doi: 10.3897/zookeys.829.29708 (PMC6422932; doi:10.3897/zookeys.829.29708)
Supplement: XML Treatment for Timandra recompta [file zookeys.829.29708-treatment3.xml]

<!DOCTYPE tp:taxon-treatment
  PUBLIC "-//TaxonX//DTD Taxonomic Treatment Publishing DTD v0 20100105//EN" "tax-treatment-NSO.dtd">
<tp:taxon-treatment xmlns:tp="http://www.plazi.org/taxpub"><tp:treatment-meta><kwd-group><label>Taxon classification</label><kwd><named-content xmlns:xlink="http://www.w3.org/1999/xlink" content-type="kingdom">Animalia</named-content></kwd><kwd><named-content xmlns:xlink="http://www.w3.org/1999/xlink" content-type="order">Lepidoptera</named-content></kwd><kwd><named-content xmlns:xlink="http://www.w3.org/1999/xlink" content-type="family">Geometridae</named-content></kwd></kwd-group><mixed-citation publication-type="journal"><person-group><name><surname>Cui</surname><given-names>Le</given-names></name><name><surname>Xue</surname><given-names>Dayong</given-names></name><name><surname>Jiang</surname><given-names>Nan</given-names></name></person-group><article-title>A review of <italic><tp:taxon-name><tp:taxon-name-part taxon-name-part-type="genus" reg="Timandra">Timandra</tp:taxon-name-part></tp:taxon-name></italic> Duponchel, 1829 from China, with description of seven new species (<tp:taxon-name><tp:taxon-name-part taxon-name-part-type="order">Lepidoptera</tp:taxon-name-part></tp:taxon-name>, <tp:taxon-name><tp:taxon-name-part taxon-name-part-type="family">Geometridae</tp:taxon-name-part></tp:taxon-name>)</article-title><source>Zookeys</source><day>11</day><month>3</month><year>2019</year><volume>829</volume><fpage>43</fpage><lpage>74</lpage><pub-id pub-id-type="doi">10.3897/zookeys.829.29708</pub-id></mixed-citation></tp:treatment-meta><tp:nomenclature><tp:taxon-name>
            <tp:taxon-name-part taxon-name-part-type="genus" reg="Timandra">Timandra</tp:taxon-name-part>
            <tp:taxon-name-part taxon-name-part-type="species" reg="recompta">recompta</tp:taxon-name-part>
          </tp:taxon-name><tp:taxon-authority>(Prout, 1930)</tp:taxon-authority><tp:nomenclature-citation-list><tp:nomenclature-citation><tp:taxon-name>
                <tp:taxon-name-part taxon-name-part-type="genus" reg="Calothysanis">Calothysanis</tp:taxon-name-part>
                <tp:taxon-name-part taxon-name-part-type="species" reg="amata">amata</tp:taxon-name-part>
                <tp:taxon-name-part taxon-name-part-type="subspecies" reg="recompta">recompta</tp:taxon-name-part>
              </tp:taxon-name><comment>Prout, 1930: 297. Holotype ♂, Russia: Ussuri [Ussuri region], Chabarovsk, Ussuri railway (<named-content xmlns:xlink="http://www.w3.org/1999/xlink" content-type="dwc:institutional_code" xlink:type="simple">NHM</named-content>).</comment></tp:nomenclature-citation><tp:nomenclature-citation><tp:taxon-name>
                <tp:taxon-name-part taxon-name-part-type="genus" reg="Timandra">Timandra</tp:taxon-name-part>
                <tp:taxon-name-part taxon-name-part-type="species" reg="amataria">amataria</tp:taxon-name-part>
                <tp:taxon-name-part taxon-name-part-type="subspecies" reg="myokosana">myokosana</tp:taxon-name-part>
              </tp:taxon-name><comment>Bryk, 1948: 159, pl. 7, fig. 9. Holotype ♂, Korea: Myokosan (<named-content xmlns:xlink="http://www.w3.org/1999/xlink" content-type="dwc:institutional_code" xlink:type="simple">NHRS</named-content>).</comment></tp:nomenclature-citation><tp:nomenclature-citation><tp:taxon-name>
                <tp:taxon-name-part taxon-name-part-type="genus" reg="Timandra">Timandra</tp:taxon-name-part>
                <tp:taxon-name-part taxon-name-part-type="species" reg="recompta">recompta</tp:taxon-name-part>
              </tp:taxon-name><comment>: <xref ref-type="bibr" rid="B24">Kaila and Albrecht 1994</xref>: 461.</comment></tp:nomenclature-citation></tp:nomenclature-citation-list></tp:nomenclature><tp:treatment-sec sec-type="remarks" id="SECID0EAEAG"><title>Remarks.</title><p>At present, this species comprises three subspecies; other two subspecies are distributed in Japan and on Kurile Islands (<xref ref-type="bibr" rid="B29">Parsons et al. 1999</xref>).</p></tp:treatment-sec><ref-list><ref id="B24"><mixed-citation xmlns:xlink="http://www.w3.org/1999/xlink" xlink:type="simple"><person-group><name name-style="western"><surname>Kaila</surname><given-names>L</given-names></name><name name-style="western"><surname>Albrecht</surname><given-names>A</given-names></name></person-group> (<year>1994</year>) <article-title>The classification of the <italic><tp:taxon-name><tp:taxon-name-part taxon-name-part-type="genus">Timandra</tp:taxon-name-part><tp:taxon-name-part taxon-name-part-type="species">griseata</tp:taxon-name-part></tp:taxon-name></italic> group (<tp:taxon-name><tp:taxon-name-part taxon-name-part-type="order">Lepidoptera</tp:taxon-name-part></tp:taxon-name>: <tp:taxon-name><tp:taxon-name-part taxon-name-part-type="family">Geometridae</tp:taxon-name-part></tp:taxon-name>, <tp:taxon-name><tp:taxon-name-part taxon-name-part-type="subfamily">Sterrhinae</tp:taxon-name-part></tp:taxon-name>).</article-title><source>Insect Systematics &amp; Evolution</source><volume>25</volume>(<issue>4</issue>): <fpage>461</fpage>–<lpage>479</lpage>. <ext-link xlink:type="simple" ext-link-type="doi" xlink:href="10.1163/187631294X00234">https://doi.org/10.1163/187631294X00234</ext-link></mixed-citation></ref><ref id="B29"><mixed-citation xmlns:xlink="http://www.w3.org/1999/xlink" xlink:type="simple"><person-group><name name-style="western"><surname>Parsons</surname><given-names>MS</given-names></name><name name-style="western"><surname>Scoble</surname><given-names>MJ</given-names></name><name name-style="western"><surname>Honey</surname><given-names>MR</given-names></name><name name-style="western"><surname>Pitkin</surname><given-names>LM</given-names></name><name name-style="western"><surname>Pitkin</surname><given-names>BR</given-names></name></person-group> (<year>1999</year>) <article-title>The catalogue.</article-title> In: <person-group><name name-style="western"><surname>Scoble</surname><given-names>MJ</given-names></name></person-group> (<role>Ed.</role>) <issue-title>Geometrid Moths of the World: a Catalogue (Lepidoptera, Geometridae).</issue-title><source>CSIRO, Collingwood</source>, <fpage>1</fpage>–<lpage>1016</lpage>.</mixed-citation></ref></ref-list></tp:taxon-treatment>
