# Supplementary material for: A review of Timandra Duponchel, 1829 from China, with description of seven new species (Lepidoptera, Geometridae)
Source: Zookeys. 2019 Mar 11;829:43–74. doi: 10.3897/zookeys.829.29708 (PMC6422932; doi:10.3897/zookeys.829.29708)
Supplement: XML Treatment for Timandra recompta recompta [file zookeys.829.29708-treatment4.xml]

<!DOCTYPE tp:taxon-treatment
  PUBLIC "-//TaxonX//DTD Taxonomic Treatment Publishing DTD v0 20100105//EN" "tax-treatment-NSO.dtd">
<tp:taxon-treatment xmlns:tp="http://www.plazi.org/taxpub"><tp:treatment-meta><kwd-group><label>Taxon classification</label><kwd><named-content xmlns:xlink="http://www.w3.org/1999/xlink" content-type="kingdom">Animalia</named-content></kwd><kwd><named-content xmlns:xlink="http://www.w3.org/1999/xlink" content-type="order">Lepidoptera</named-content></kwd><kwd><named-content xmlns:xlink="http://www.w3.org/1999/xlink" content-type="family">Geometridae</named-content></kwd></kwd-group><mixed-citation publication-type="journal"><person-group><name><surname>Cui</surname><given-names>Le</given-names></name><name><surname>Xue</surname><given-names>Dayong</given-names></name><name><surname>Jiang</surname><given-names>Nan</given-names></name></person-group><article-title>A review of <italic><tp:taxon-name><tp:taxon-name-part taxon-name-part-type="genus" reg="Timandra">Timandra</tp:taxon-name-part></tp:taxon-name></italic> Duponchel, 1829 from China, with description of seven new species (<tp:taxon-name><tp:taxon-name-part taxon-name-part-type="order">Lepidoptera</tp:taxon-name-part></tp:taxon-name>, <tp:taxon-name><tp:taxon-name-part taxon-name-part-type="family">Geometridae</tp:taxon-name-part></tp:taxon-name>)</article-title><source>Zookeys</source><day>11</day><month>3</month><year>2019</year><volume>829</volume><fpage>43</fpage><lpage>74</lpage><pub-id pub-id-type="doi">10.3897/zookeys.829.29708</pub-id></mixed-citation></tp:treatment-meta><tp:nomenclature><tp:taxon-name>
            <tp:taxon-name-part taxon-name-part-type="genus" reg="Timandra">Timandra</tp:taxon-name-part>
            <tp:taxon-name-part taxon-name-part-type="species" reg="recompta">recompta</tp:taxon-name-part>
            <tp:taxon-name-part taxon-name-part-type="subspecies" reg="recompta">recompta</tp:taxon-name-part>
          </tp:taxon-name><tp:taxon-authority>(Prout, 1930)</tp:taxon-authority><xref ref-type="fig" rid="F1">Figs 2</xref><xref ref-type="fig" rid="F2">, 20</xref><xref ref-type="fig" rid="F4">, 38</xref><xref ref-type="fig" rid="F5">, 43</xref><xref ref-type="fig" rid="F6">, 62</xref></tp:nomenclature><tp:treatment-sec sec-type="diagnosis" id="SECID0EGGAG"><title>Diagnosis.</title><p>This species can be distinguished from its congeners by the following characters: the frons is slightly protruded; the pinkish-red shadow is present along the medial line and on the outer margin of both wings; in the male genitalia, the socii have a strongly serrate margin; the valvula has a narrow digitiform process subapically at the costa; the sacculus is short and with a pointed apex; the cornutus is short and stout with tiny spines. The female genitalia are similar to those of <italic><tp:taxon-name><tp:taxon-name-part taxon-name-part-type="genus" reg="Timandra">T.</tp:taxon-name-part><tp:taxon-name-part taxon-name-part-type="species" reg="griseata">griseata</tp:taxon-name-part></tp:taxon-name></italic>, but the posterior margin of the seventh sternite is concave centrally.</p><fig id="F2" position="float" orientation="portrait"><label>Figures 20–27.</label><caption><p>Male genitalia of <italic><tp:taxon-name><tp:taxon-name-part taxon-name-part-type="genus" reg="Timandra">Timandra</tp:taxon-name-part></tp:taxon-name></italic>. <bold>20</bold><italic><tp:taxon-name><tp:taxon-name-part taxon-name-part-type="genus" reg="Timandra">T.</tp:taxon-name-part><tp:taxon-name-part taxon-name-part-type="species" reg="recompta">recompta</tp:taxon-name-part></tp:taxon-name></italic>, Heilongjiang <bold>21</bold><italic><tp:taxon-name><tp:taxon-name-part taxon-name-part-type="genus" reg="Timandra">T.</tp:taxon-name-part><tp:taxon-name-part taxon-name-part-type="species" reg="apicirosea">apicirosea</tp:taxon-name-part></tp:taxon-name></italic>, Sichuan <bold>22</bold><italic><tp:taxon-name><tp:taxon-name-part taxon-name-part-type="genus" reg="Timandra">T.</tp:taxon-name-part><tp:taxon-name-part taxon-name-part-type="species" reg="distorta">distorta</tp:taxon-name-part></tp:taxon-name></italic> sp. n., holotype, Tibet <bold>23</bold><italic><tp:taxon-name><tp:taxon-name-part taxon-name-part-type="genus" reg="Timandra">T.</tp:taxon-name-part><tp:taxon-name-part taxon-name-part-type="species" reg="dichela">dichela</tp:taxon-name-part></tp:taxon-name></italic>, Hubei <bold>24</bold><italic><tp:taxon-name><tp:taxon-name-part taxon-name-part-type="genus" reg="Timandra">T.</tp:taxon-name-part><tp:taxon-name-part taxon-name-part-type="species" reg="synthaca">synthaca</tp:taxon-name-part></tp:taxon-name></italic>, male, Taiwan (without scale) <bold>25</bold><italic><tp:taxon-name><tp:taxon-name-part taxon-name-part-type="genus" reg="Timandra">T.</tp:taxon-name-part><tp:taxon-name-part taxon-name-part-type="species" reg="convectaria">convectaria</tp:taxon-name-part></tp:taxon-name></italic>, Sichuan <bold>26</bold><italic><tp:taxon-name><tp:taxon-name-part taxon-name-part-type="genus" reg="Timandra">T.</tp:taxon-name-part><tp:taxon-name-part taxon-name-part-type="species" reg="correspondens">correspondens</tp:taxon-name-part></tp:taxon-name></italic>, black bar shows the tuberculate process at the base of the valvula, Tibet <bold>27</bold><italic><tp:taxon-name><tp:taxon-name-part taxon-name-part-type="genus" reg="Timandra">T.</tp:taxon-name-part><tp:taxon-name-part taxon-name-part-type="species" reg="adunca">adunca</tp:taxon-name-part></tp:taxon-name></italic> sp. n., holotype, Guangxi. Scale bar: 1 mm.</p></caption><graphic xmlns:xlink="http://www.w3.org/1999/xlink" xlink:href="zookeys-829-043-g002.jpg" position="float" orientation="portrait" xlink:type="simple" id="oo_272889.jpg"/></fig></tp:treatment-sec><tp:treatment-sec sec-type="material" id="SECID0ETKAG"><title>Material examined.</title><p><bold>CHINA: Heilongjiang</bold> (<named-content xmlns:xlink="http://www.w3.org/1999/xlink" content-type="dwc:institutional_code" xlink:type="simple">IZCAS</named-content>): 3♀, Yichun, 15.IV.1957, 3.IX.1970; 16♂, Yichun, Dailing, 390 m, 24.VI.1957, 2.VIII–5.IX.1957, 24.VII.1958, 6.VII–2.VIII.1959, 8.VI.1962, coll. Bai Jiuwei et al.; 3♂1♀, Yichun, Wuyiling, 30–31.VIII.1970; 1♀, Yabuli, 29.VII.1939; 1♀, Mishan, Errenban, 11.VIII.1970. <bold>Liaoning</bold> (<named-content xmlns:xlink="http://www.w3.org/1999/xlink" content-type="dwc:institutional_code" xlink:type="simple">IZCAS</named-content>): 1♂, Xinjin, 1954, coll. Ou Bingrong; 1♂, Anshan, Qian Shan, 30.VII–4.VIII.2008, coll. Han Huilin et al. (presented by Northeast Forestry University); 1♂, Dalian, 8–11.IX.2008, coll. Han Huilin et al. (presented by Northeast Forestry University); 5♂4♀, Faku, Chenwushitun; Wangyeling; Hongshadi; 23.VII–6.VIII.2006, coll. Wang Yiping (loaned from by insect specimen room of Nankai University); 6♂, Panjin, Rongxing, Youyan’gou, 18.IX.2017, coll. Wu Chunguang; 1♂, Rongxing, Xiaozhuangzi, 20.IX.2017, coll. Wu Chunguang. <bold>Inner Mongolia</bold> (<named-content xmlns:xlink="http://www.w3.org/1999/xlink" content-type="dwc:institutional_code" xlink:type="simple">IZCAS</named-content>): 1♂, Yakeshi linqu, 20.VI.1983; 1♂, Yakeshi, Wuerhanqi, 30.VIII.1983; 1♂, Elunchunqi, Dayangshu, 370 m, 6.VII.1985, coll. Xue Dayong; 4♂1♀, Humeng, Arongqi, 23–25.VIII.1986, coll. Qi Shaofu et al.; 1♂, Zhemeng, Kulunqi, 20.VIII.1987, coll. Gong Bingwen. <bold>Beijing</bold> (<named-content xmlns:xlink="http://www.w3.org/1999/xlink" content-type="dwc:institutional_code" xlink:type="simple">IZCAS</named-content>): 2♂, Beiping, 11.VII.1949, 8.VIII.1949; 11♂2♀, Xijiao Park, 6.V.1951, 10, 26–27.VIII.1951, 1–9.IX.1952, coll. Zhang Yiran et al.; 1♂, Qinghe, 30.VIII.1957, coll. Mao Jinlong; 7♂2♀, Sanpu, 23.VII–14.IX.1964, coll. Liao Subai et al.; 1♀, Mentougou, Liyuanling, 1100 m, 16.IX.2001, coll. Xue Dayong; 1♂, Chaoyang District, Institute of Zoology, Chinese Academy of Sciences, 24.VIII.2010, coll. Qi Feng; 3♂1♀, Miyun, 12.VII–11.IX.2010; 1♂, Changping, Liucun, Wangjiayuan, 160 m, 8.VIII.2008, coll. Wu Yupeng; 2♀, Changping, Baiyangcheng, 213 m, 15.VIII.2013, coll. Cui Le. <bold>Hebei</bold> (<named-content xmlns:xlink="http://www.w3.org/1999/xlink" content-type="dwc:institutional_code" xlink:type="simple">IZCAS</named-content>): 1♀, Weixian, Xiheying, 9.IX.1964, coll. Han Yinheng; 1♀, Chicheng, Longmensuo, Liuzhuanzi, 10–11.VIII.2006, coll. Yang Chao. <bold>Shandong</bold> (<named-content xmlns:xlink="http://www.w3.org/1999/xlink" content-type="dwc:institutional_code" xlink:type="simple">IZCAS</named-content>): 1♀, Lao Shan, 800 m; 5♂, Qihe, 13.VIII.1969. <bold>Henan</bold> (<named-content xmlns:xlink="http://www.w3.org/1999/xlink" content-type="dwc:institutional_code" xlink:type="simple">IZCAS</named-content>): 6♂1♀, Xinxiang, 22.IV–14.IX.1973; 2♂, Xinyang, 26.VIII.1981, 26.VIII.1982; 1♂, Xinyang, Wuxingxiang, 230 m, 18.VII.2002, coll. Han Hongxiang; 1♂, Xinyang, Jigong Shan, 250 m, 20–21.VII.2002, coll. Han Hongxiang; 1♂, Xixia, Taiping, 834 m, 5–6.VIII.2013, coll. Jiang Nan et al. <bold>Xinjiang</bold> (<named-content xmlns:xlink="http://www.w3.org/1999/xlink" content-type="dwc:institutional_code" xlink:type="simple">IZCAS</named-content>): 1♂, Zhaosu, Alasan, 2400 m, 24.VII.1978, coll. Han Yinheng; 1♀, Akesu, 1180 m, 18.VI.1978, coll. Han Yinheng; 3♂, Xinyuan, Yeguolin, 1280 m, 23–25.VII.2017, coll. Cheng Rui. <bold>Shanghai</bold> (<named-content xmlns:xlink="http://www.w3.org/1999/xlink" content-type="dwc:institutional_code" xlink:type="simple">IZCAS</named-content>): 2♂1♀, 21.VI.1930, 19.VIII.1935, 17.IX.1935, coll. O. Piel. <bold>Zhejiang</bold> (<named-content xmlns:xlink="http://www.w3.org/1999/xlink" content-type="dwc:institutional_code" xlink:type="simple">IZCAS</named-content>): 1♀, Wenzhou, 16.IX.1996, coll. Ding Jianqin. <bold>Hubei</bold> (<named-content xmlns:xlink="http://www.w3.org/1999/xlink" content-type="dwc:institutional_code" xlink:type="simple">IZCAS</named-content>): 2♂1♀, Jinzhou, VII–VIII.1960; 1♀, Luotian, Qingtaiguan, 560 m, 1–4.VII.2014, coll. Jiang Nan. <bold>Jiangxi</bold> (<named-content xmlns:xlink="http://www.w3.org/1999/xlink" content-type="dwc:institutional_code" xlink:type="simple">IZCAS</named-content>): 1♂, Guling, 10.VIII.1935, coll. O. Piel; 1♂, Wannian, X.1979. <bold>Hunan</bold> (<named-content xmlns:xlink="http://www.w3.org/1999/xlink" content-type="dwc:institutional_code" xlink:type="simple">IZCAS</named-content>): 1♂, Hengyang, 24.VI.1981, coll. Li Jutao. <bold>Yunnan</bold> (<named-content xmlns:xlink="http://www.w3.org/1999/xlink" content-type="dwc:institutional_code" xlink:type="simple">IZCAS</named-content>): 1♀, Jinping, Hetouzhai, 1700 m, 14.V.1956, coll. Huang Keren.</p></tp:treatment-sec><tp:treatment-sec sec-type="distribution" id="SECID0E2NAG"><title>Distribution.</title><p>China (Heilongjiang, Jilin, Liaoning, Inner Mongolia, Beijing, Hebei, Shandong, Henan, Xinjiang, Shanghai, Zhejiang, Hubei, Jiangxi, Hunan, Yunnan), Russia (Ussuri), Korean Peninsula.</p></tp:treatment-sec><tp:treatment-sec><!--Section generated to contain objects referenced in tp:taxon-treatment.--><fig id="F1" position="float" orientation="portrait"><label>Figures 1–19.</label><caption><p>Adults of <italic><tp:taxon-name><tp:taxon-name-part taxon-name-part-type="genus" reg="Timandra">Timandra</tp:taxon-name-part></tp:taxon-name></italic>. <bold>1</bold><italic><tp:taxon-name><tp:taxon-name-part taxon-name-part-type="genus" reg="Timandra">T.</tp:taxon-name-part><tp:taxon-name-part taxon-name-part-type="species" reg="griseata">griseata</tp:taxon-name-part></tp:taxon-name></italic>, female, Xinjiang <bold>2</bold><italic><tp:taxon-name><tp:taxon-name-part taxon-name-part-type="genus" reg="Timandra">T.</tp:taxon-name-part><tp:taxon-name-part taxon-name-part-type="species" reg="recompta">recompta</tp:taxon-name-part></tp:taxon-name></italic>, male, Beijing <bold>3</bold><italic><tp:taxon-name><tp:taxon-name-part taxon-name-part-type="genus" reg="Timandra">T.</tp:taxon-name-part><tp:taxon-name-part taxon-name-part-type="species" reg="apicirosea">apicirosea</tp:taxon-name-part></tp:taxon-name></italic>, male, Sichuan <bold>4</bold><italic><tp:taxon-name><tp:taxon-name-part taxon-name-part-type="genus" reg="Timandra">T.</tp:taxon-name-part><tp:taxon-name-part taxon-name-part-type="species" reg="distorta">distorta</tp:taxon-name-part></tp:taxon-name></italic> sp. n., holotype, male, Tibet <bold>5</bold><italic><tp:taxon-name><tp:taxon-name-part taxon-name-part-type="genus" reg="Timandra">T.</tp:taxon-name-part><tp:taxon-name-part taxon-name-part-type="species" reg="dichela">dichela</tp:taxon-name-part></tp:taxon-name></italic>, male, Hubei <bold>6</bold><italic><tp:taxon-name><tp:taxon-name-part taxon-name-part-type="genus" reg="Timandra">T.</tp:taxon-name-part><tp:taxon-name-part taxon-name-part-type="species" reg="synthaca">synthaca</tp:taxon-name-part></tp:taxon-name></italic>, holotype, male, Taiwan <bold>7</bold><italic><tp:taxon-name><tp:taxon-name-part taxon-name-part-type="genus" reg="Timandra">T.</tp:taxon-name-part><tp:taxon-name-part taxon-name-part-type="species" reg="convectaria">convectaria</tp:taxon-name-part></tp:taxon-name></italic>, male, Guangxi <bold>8</bold><italic><tp:taxon-name><tp:taxon-name-part taxon-name-part-type="genus" reg="Timandra">T.</tp:taxon-name-part><tp:taxon-name-part taxon-name-part-type="species" reg="correspondens">correspondens</tp:taxon-name-part></tp:taxon-name></italic>, male, Tibet <bold>9</bold><italic><tp:taxon-name><tp:taxon-name-part taxon-name-part-type="genus" reg="Timandra">T.</tp:taxon-name-part><tp:taxon-name-part taxon-name-part-type="species" reg="adunca">adunca</tp:taxon-name-part></tp:taxon-name></italic> sp. n., holotype, male, Yunnan <bold>10</bold><italic><tp:taxon-name><tp:taxon-name-part taxon-name-part-type="genus" reg="Timandra">T.</tp:taxon-name-part><tp:taxon-name-part taxon-name-part-type="species" reg="quadrata">quadrata</tp:taxon-name-part></tp:taxon-name></italic> sp. n., holotype, male, Hubei <bold>11</bold><italic><tp:taxon-name><tp:taxon-name-part taxon-name-part-type="genus" reg="Timandra">T.</tp:taxon-name-part><tp:taxon-name-part taxon-name-part-type="species" reg="accumulata">accumulata</tp:taxon-name-part></tp:taxon-name></italic> sp. n., holotype, male, Yunnan <bold>12</bold><italic><tp:taxon-name><tp:taxon-name-part taxon-name-part-type="genus" reg="Timandra">T.</tp:taxon-name-part><tp:taxon-name-part taxon-name-part-type="species" reg="comptaria">comptaria</tp:taxon-name-part></tp:taxon-name></italic>, male, Zhejiang <bold>13</bold><italic><tp:taxon-name><tp:taxon-name-part taxon-name-part-type="genus" reg="Timandra">T.</tp:taxon-name-part><tp:taxon-name-part taxon-name-part-type="species" reg="paralias">paralias</tp:taxon-name-part></tp:taxon-name></italic>, male, Hebei <bold>14</bold><italic><tp:taxon-name><tp:taxon-name-part taxon-name-part-type="genus" reg="Timandra">T.</tp:taxon-name-part><tp:taxon-name-part taxon-name-part-type="species" reg="viminea">viminea</tp:taxon-name-part></tp:taxon-name></italic> sp. n., holotype, male, Yunnan <bold>15</bold><italic><tp:taxon-name><tp:taxon-name-part taxon-name-part-type="genus" reg="Timandra">T.</tp:taxon-name-part><tp:taxon-name-part taxon-name-part-type="species" reg="oligoscia">oligoscia</tp:taxon-name-part></tp:taxon-name></italic>, male, Yunnan <bold>16</bold><italic><tp:taxon-name><tp:taxon-name-part taxon-name-part-type="genus" reg="Timandra">T.</tp:taxon-name-part><tp:taxon-name-part taxon-name-part-type="species" reg="ruptilinea">ruptilinea</tp:taxon-name-part></tp:taxon-name></italic>, male, Guangdong <bold>17</bold><italic><tp:taxon-name><tp:taxon-name-part taxon-name-part-type="genus" reg="Timandra">T.</tp:taxon-name-part><tp:taxon-name-part taxon-name-part-type="species" reg="extremaria">extremaria</tp:taxon-name-part></tp:taxon-name></italic>, male, Gansu <bold>18</bold><italic><tp:taxon-name><tp:taxon-name-part taxon-name-part-type="genus" reg="Timandra">T.</tp:taxon-name-part><tp:taxon-name-part taxon-name-part-type="species" reg="robusta">robusta</tp:taxon-name-part></tp:taxon-name></italic> sp. n., holotype, male, Yunnan <bold>19</bold><italic><tp:taxon-name><tp:taxon-name-part taxon-name-part-type="genus" reg="Timandra">T.</tp:taxon-name-part><tp:taxon-name-part taxon-name-part-type="species" reg="stueningi">stueningi</tp:taxon-name-part></tp:taxon-name></italic> sp. n., holotype, male, Taiwan. Scale bar: 1 cm.</p></caption><graphic xmlns:xlink="http://www.w3.org/1999/xlink" xlink:href="zookeys-829-043-g001.jpg" position="float" orientation="portrait" xlink:type="simple" id="oo_272888.jpg"/></fig><fig id="F4" position="float" orientation="portrait"><label>Figures 36–42.</label><caption><p><bold>36</bold> Male genitalia, <italic><tp:taxon-name><tp:taxon-name-part taxon-name-part-type="genus" reg="Timandra">T.</tp:taxon-name-part><tp:taxon-name-part taxon-name-part-type="species" reg="robusta">robusta</tp:taxon-name-part></tp:taxon-name></italic> sp. n., holotype, Yunnan <bold>37</bold> Male genitalia, <italic><tp:taxon-name><tp:taxon-name-part taxon-name-part-type="genus" reg="Timandra">T.</tp:taxon-name-part><tp:taxon-name-part taxon-name-part-type="species" reg="stueningi">stueningi</tp:taxon-name-part></tp:taxon-name></italic> sp. n., holotype, Taiwan <bold>38–42</bold> Frons of <italic><tp:taxon-name><tp:taxon-name-part taxon-name-part-type="genus" reg="Timandra">Timandra</tp:taxon-name-part></tp:taxon-name></italic>. <bold>38</bold><italic><tp:taxon-name><tp:taxon-name-part taxon-name-part-type="genus" reg="Timandra">T.</tp:taxon-name-part><tp:taxon-name-part taxon-name-part-type="species" reg="recompta">recompta</tp:taxon-name-part></tp:taxon-name></italic><bold>39</bold><italic><tp:taxon-name><tp:taxon-name-part taxon-name-part-type="genus" reg="Timandra">T.</tp:taxon-name-part><tp:taxon-name-part taxon-name-part-type="species" reg="distorta">distorta</tp:taxon-name-part></tp:taxon-name></italic> sp. n. <bold>40</bold><italic><tp:taxon-name><tp:taxon-name-part taxon-name-part-type="genus" reg="Timandra">T.</tp:taxon-name-part><tp:taxon-name-part taxon-name-part-type="species" reg="accumulata">accumulata</tp:taxon-name-part></tp:taxon-name></italic> sp. n. <bold>41</bold><italic><tp:taxon-name><tp:taxon-name-part taxon-name-part-type="genus" reg="Timandra">T.</tp:taxon-name-part><tp:taxon-name-part taxon-name-part-type="species" reg="convectaria">convectaria</tp:taxon-name-part></tp:taxon-name></italic><bold>42</bold><italic><tp:taxon-name><tp:taxon-name-part taxon-name-part-type="genus" reg="Timandra">T.</tp:taxon-name-part><tp:taxon-name-part taxon-name-part-type="species" reg="viminea">viminea</tp:taxon-name-part></tp:taxon-name></italic> sp. n. Scale bar: 1 mm.</p></caption><graphic xmlns:xlink="http://www.w3.org/1999/xlink" xlink:href="zookeys-829-043-g004.jpg" position="float" orientation="portrait" xlink:type="simple" id="oo_272891.jpg"/></fig><fig id="F5" position="float" orientation="portrait"><label>Figures 43–60.</label><caption><p>Aedeagus of <italic><tp:taxon-name><tp:taxon-name-part taxon-name-part-type="genus" reg="Timandra">Timandra</tp:taxon-name-part></tp:taxon-name></italic>. <bold>43</bold><italic><tp:taxon-name><tp:taxon-name-part taxon-name-part-type="genus" reg="Timandra">T.</tp:taxon-name-part><tp:taxon-name-part taxon-name-part-type="species" reg="recompta">recompta</tp:taxon-name-part></tp:taxon-name></italic>, Gansu <bold>44</bold><italic><tp:taxon-name><tp:taxon-name-part taxon-name-part-type="genus" reg="Timandra">T.</tp:taxon-name-part><tp:taxon-name-part taxon-name-part-type="species" reg="apicirosea">apicirosea</tp:taxon-name-part></tp:taxon-name></italic>, Sichuan <bold>45</bold><italic><tp:taxon-name><tp:taxon-name-part taxon-name-part-type="genus" reg="Timandra">T.</tp:taxon-name-part><tp:taxon-name-part taxon-name-part-type="species" reg="distorta">distorta</tp:taxon-name-part></tp:taxon-name></italic> sp. n., holotype, Tibet <bold>46</bold><italic><tp:taxon-name><tp:taxon-name-part taxon-name-part-type="genus" reg="Timandra">T.</tp:taxon-name-part><tp:taxon-name-part taxon-name-part-type="species" reg="dichela">dichela</tp:taxon-name-part></tp:taxon-name></italic>, Hubei <bold>47</bold><italic><tp:taxon-name><tp:taxon-name-part taxon-name-part-type="genus" reg="Timandra">T.</tp:taxon-name-part><tp:taxon-name-part taxon-name-part-type="species" reg="synthaca">synthaca</tp:taxon-name-part></tp:taxon-name></italic>, Taiwan <bold>48</bold><italic><tp:taxon-name><tp:taxon-name-part taxon-name-part-type="genus" reg="Timandra">T.</tp:taxon-name-part><tp:taxon-name-part taxon-name-part-type="species" reg="convectaria">convectaria</tp:taxon-name-part></tp:taxon-name></italic>, Hainan <bold>49</bold><italic><tp:taxon-name><tp:taxon-name-part taxon-name-part-type="genus" reg="Timandra">T.</tp:taxon-name-part><tp:taxon-name-part taxon-name-part-type="species" reg="correspondens">correspondens</tp:taxon-name-part></tp:taxon-name></italic>, Tibet <bold>50</bold><italic><tp:taxon-name><tp:taxon-name-part taxon-name-part-type="genus" reg="Timandra">T.</tp:taxon-name-part><tp:taxon-name-part taxon-name-part-type="species" reg="adunca">adunca</tp:taxon-name-part></tp:taxon-name></italic> sp. n., holotype, Guangxi <bold>51</bold><italic><tp:taxon-name><tp:taxon-name-part taxon-name-part-type="genus" reg="Timandra">T.</tp:taxon-name-part><tp:taxon-name-part taxon-name-part-type="species" reg="quadrata">quadrata</tp:taxon-name-part></tp:taxon-name></italic> sp. n., Henan <bold>52</bold><italic><tp:taxon-name><tp:taxon-name-part taxon-name-part-type="genus" reg="Timandra">T.</tp:taxon-name-part><tp:taxon-name-part taxon-name-part-type="species" reg="accumulata">accumulata</tp:taxon-name-part></tp:taxon-name></italic> sp. n., holotype, Yunnan <bold>53</bold><italic><tp:taxon-name><tp:taxon-name-part taxon-name-part-type="genus" reg="Timandra">T.</tp:taxon-name-part><tp:taxon-name-part taxon-name-part-type="species" reg="comptaria">comptaria</tp:taxon-name-part></tp:taxon-name></italic>, Hubei <bold>54</bold><italic><tp:taxon-name><tp:taxon-name-part taxon-name-part-type="genus" reg="Timandra">T.</tp:taxon-name-part><tp:taxon-name-part taxon-name-part-type="species" reg="paralias">paralias</tp:taxon-name-part></tp:taxon-name></italic>, Heilongjian <bold>55</bold><italic><tp:taxon-name><tp:taxon-name-part taxon-name-part-type="genus" reg="Timandra">T.</tp:taxon-name-part><tp:taxon-name-part taxon-name-part-type="species" reg="viminea">viminea</tp:taxon-name-part></tp:taxon-name></italic> sp. n., holotype, Yunnan <bold>56</bold><italic><tp:taxon-name><tp:taxon-name-part taxon-name-part-type="genus" reg="Timandra">T.</tp:taxon-name-part><tp:taxon-name-part taxon-name-part-type="species" reg="oligoscia">oligoscia</tp:taxon-name-part></tp:taxon-name></italic>, Yunnan <bold>57</bold><italic><tp:taxon-name><tp:taxon-name-part taxon-name-part-type="genus" reg="Timandra">T.</tp:taxon-name-part><tp:taxon-name-part taxon-name-part-type="species" reg="ruptilinea">ruptilinea</tp:taxon-name-part></tp:taxon-name></italic>, Guangdong <bold>58</bold><italic><tp:taxon-name><tp:taxon-name-part taxon-name-part-type="genus" reg="Timandra">T.</tp:taxon-name-part><tp:taxon-name-part taxon-name-part-type="species" reg="extremaria">extremaria</tp:taxon-name-part></tp:taxon-name></italic>, Hubei <bold>59</bold><italic><tp:taxon-name><tp:taxon-name-part taxon-name-part-type="genus" reg="Timandra">T.</tp:taxon-name-part><tp:taxon-name-part taxon-name-part-type="species" reg="robusta">robusta</tp:taxon-name-part></tp:taxon-name></italic> sp. n., holotype, Yunnan <bold>60</bold><italic><tp:taxon-name><tp:taxon-name-part taxon-name-part-type="genus" reg="Timandra">T.</tp:taxon-name-part><tp:taxon-name-part taxon-name-part-type="species" reg="stueningi">stueningi</tp:taxon-name-part></tp:taxon-name></italic> sp. n., holotype, Taiwan. Scale bar: 1 mm.</p></caption><graphic xmlns:xlink="http://www.w3.org/1999/xlink" xlink:href="zookeys-829-043-g005.jpg" position="float" orientation="portrait" xlink:type="simple" id="oo_272892.jpg"/></fig><fig id="F6" position="float" orientation="portrait"><label>Figures 61–68.</label><caption><p>Female genitalia of <italic><tp:taxon-name><tp:taxon-name-part taxon-name-part-type="genus" reg="Timandra">Timandra</tp:taxon-name-part></tp:taxon-name></italic>. <bold>61</bold><italic><tp:taxon-name><tp:taxon-name-part taxon-name-part-type="genus" reg="Timandra">T.</tp:taxon-name-part><tp:taxon-name-part taxon-name-part-type="species" reg="griseata">griseata</tp:taxon-name-part></tp:taxon-name></italic>, Xinjiang <bold>62</bold><italic><tp:taxon-name><tp:taxon-name-part taxon-name-part-type="genus" reg="Timandra">T.</tp:taxon-name-part><tp:taxon-name-part taxon-name-part-type="species" reg="recompta">recompta</tp:taxon-name-part></tp:taxon-name></italic>, Xinjiang <bold>63</bold><italic><tp:taxon-name><tp:taxon-name-part taxon-name-part-type="genus" reg="Timandra">T.</tp:taxon-name-part><tp:taxon-name-part taxon-name-part-type="species" reg="apicirosea">apicirosea</tp:taxon-name-part></tp:taxon-name></italic>, Sichuan <bold>64</bold><italic><tp:taxon-name><tp:taxon-name-part taxon-name-part-type="genus" reg="Timandra">T.</tp:taxon-name-part><tp:taxon-name-part taxon-name-part-type="species" reg="dichela">dichela</tp:taxon-name-part></tp:taxon-name></italic>, Jiangxi <bold>65</bold><italic><tp:taxon-name><tp:taxon-name-part taxon-name-part-type="genus" reg="Timandra">T.</tp:taxon-name-part><tp:taxon-name-part taxon-name-part-type="species" reg="convectaria">convectaria</tp:taxon-name-part></tp:taxon-name></italic>, Fujian <bold>66</bold><italic><tp:taxon-name><tp:taxon-name-part taxon-name-part-type="genus" reg="Timandra">T.</tp:taxon-name-part><tp:taxon-name-part taxon-name-part-type="species" reg="correspondens">correspondens</tp:taxon-name-part></tp:taxon-name></italic>, Tibet <bold>67</bold><italic><tp:taxon-name><tp:taxon-name-part taxon-name-part-type="genus" reg="Timandra">T.</tp:taxon-name-part><tp:taxon-name-part taxon-name-part-type="species" reg="adunca">adunca</tp:taxon-name-part></tp:taxon-name></italic> sp. n., Yunnan <bold>68</bold><italic><tp:taxon-name><tp:taxon-name-part taxon-name-part-type="genus" reg="Timandra">T.</tp:taxon-name-part><tp:taxon-name-part taxon-name-part-type="species" reg="accumulata">accumulata</tp:taxon-name-part></tp:taxon-name></italic> sp. n., Yunnan. Scale bar: 1 mm.</p></caption><graphic xmlns:xlink="http://www.w3.org/1999/xlink" xlink:href="zookeys-829-043-g006.jpg" position="float" orientation="portrait" xlink:type="simple" id="oo_272893.jpg"/></fig></tp:treatment-sec></tp:taxon-treatment>
