# Supplementary material for: A review of Timandra Duponchel, 1829 from China, with description of seven new species (Lepidoptera, Geometridae)
Source: Zookeys. 2019 Mar 11;829:43–74. doi: 10.3897/zookeys.829.29708 (PMC6422932; doi:10.3897/zookeys.829.29708)
Supplement: XML Treatment for Timandra dichela [file zookeys.829.29708-treatment7.xml]

<!DOCTYPE tp:taxon-treatment
  PUBLIC "-//TaxonX//DTD Taxonomic Treatment Publishing DTD v0 20100105//EN" "tax-treatment-NSO.dtd">
<tp:taxon-treatment xmlns:tp="http://www.plazi.org/taxpub"><tp:treatment-meta><kwd-group><label>Taxon classification</label><kwd><named-content xmlns:xlink="http://www.w3.org/1999/xlink" content-type="kingdom">Animalia</named-content></kwd><kwd><named-content xmlns:xlink="http://www.w3.org/1999/xlink" content-type="order">Lepidoptera</named-content></kwd><kwd><named-content xmlns:xlink="http://www.w3.org/1999/xlink" content-type="family">Geometridae</named-content></kwd></kwd-group><mixed-citation publication-type="journal"><person-group><name><surname>Cui</surname><given-names>Le</given-names></name><name><surname>Xue</surname><given-names>Dayong</given-names></name><name><surname>Jiang</surname><given-names>Nan</given-names></name></person-group><article-title>A review of <italic><tp:taxon-name><tp:taxon-name-part taxon-name-part-type="genus" reg="Timandra">Timandra</tp:taxon-name-part></tp:taxon-name></italic> Duponchel, 1829 from China, with description of seven new species (<tp:taxon-name><tp:taxon-name-part taxon-name-part-type="order">Lepidoptera</tp:taxon-name-part></tp:taxon-name>, <tp:taxon-name><tp:taxon-name-part taxon-name-part-type="family">Geometridae</tp:taxon-name-part></tp:taxon-name>)</article-title><source>Zookeys</source><day>11</day><month>3</month><year>2019</year><volume>829</volume><fpage>43</fpage><lpage>74</lpage><pub-id pub-id-type="doi">10.3897/zookeys.829.29708</pub-id></mixed-citation></tp:treatment-meta><tp:nomenclature><tp:taxon-name>
            <tp:taxon-name-part taxon-name-part-type="genus" reg="Timandra">Timandra</tp:taxon-name-part>
            <tp:taxon-name-part taxon-name-part-type="species" reg="dichela">dichela</tp:taxon-name-part>
          </tp:taxon-name><tp:taxon-authority>(Prout, 1935)</tp:taxon-authority><xref ref-type="fig" rid="F1">Figs 5</xref><xref ref-type="fig" rid="F2">, 23</xref><xref ref-type="fig" rid="F5">, 46</xref><xref ref-type="fig" rid="F6">, 64</xref><tp:nomenclature-citation-list><tp:nomenclature-citation><tp:taxon-name>
                <tp:taxon-name-part taxon-name-part-type="genus" reg="Calothysanis">Calothysanis</tp:taxon-name-part>
                <tp:taxon-name-part taxon-name-part-type="species" reg="dichela">dichela</tp:taxon-name-part>
              </tp:taxon-name><comment>Prout, 1935: 29, pl. 4: d. Syntypes ♂, Russia: S. Ussuri, Narva (<named-content xmlns:xlink="http://www.w3.org/1999/xlink" content-type="dwc:institutional_code" xlink:type="simple">NHM</named-content>).</comment></tp:nomenclature-citation><tp:nomenclature-citation><tp:taxon-name>
                <tp:taxon-name-part taxon-name-part-type="genus" reg="Timandra">Timandra</tp:taxon-name-part>
                <tp:taxon-name-part taxon-name-part-type="species" reg="dichela">dichela</tp:taxon-name-part>
              </tp:taxon-name><comment>: <xref ref-type="bibr" rid="B22">Inoue 1977</xref>: 240.</comment></tp:nomenclature-citation></tp:nomenclature-citation-list></tp:nomenclature><tp:treatment-sec sec-type="diagnosis" id="SECID0ENABG"><title>Diagnosis.</title><p>This species is very similar to <italic><tp:taxon-name><tp:taxon-name-part taxon-name-part-type="genus" reg="Timandra">T.</tp:taxon-name-part><tp:taxon-name-part taxon-name-part-type="species" reg="apicirosea">apicirosea</tp:taxon-name-part></tp:taxon-name></italic> and <italic><tp:taxon-name><tp:taxon-name-part taxon-name-part-type="genus" reg="Timandra">T.</tp:taxon-name-part><tp:taxon-name-part taxon-name-part-type="species" reg="distorta">distorta</tp:taxon-name-part></tp:taxon-name></italic> in its external characters. The species can be distinguished by the following characters: the colour of the frons is deeper in <italic><tp:taxon-name><tp:taxon-name-part taxon-name-part-type="genus" reg="Timandra">T.</tp:taxon-name-part><tp:taxon-name-part taxon-name-part-type="species" reg="dichela">dichela</tp:taxon-name-part></tp:taxon-name></italic> than that in <italic><tp:taxon-name><tp:taxon-name-part taxon-name-part-type="genus" reg="Timandra">T.</tp:taxon-name-part><tp:taxon-name-part taxon-name-part-type="species" reg="apicirosea">apicirosea</tp:taxon-name-part></tp:taxon-name></italic>, and without reddish pigmentation in <italic><tp:taxon-name><tp:taxon-name-part taxon-name-part-type="genus" reg="Timandra">T.</tp:taxon-name-part><tp:taxon-name-part taxon-name-part-type="species" reg="dichela">dichela</tp:taxon-name-part></tp:taxon-name></italic>. In the male genitalia, the uncus is longer in <italic><tp:taxon-name><tp:taxon-name-part taxon-name-part-type="genus" reg="Timandra">T.</tp:taxon-name-part><tp:taxon-name-part taxon-name-part-type="species" reg="dichela">dichela</tp:taxon-name-part></tp:taxon-name></italic> than in <italic><tp:taxon-name><tp:taxon-name-part taxon-name-part-type="genus" reg="Timandra">T.</tp:taxon-name-part><tp:taxon-name-part taxon-name-part-type="species" reg="apicirosea">apicirosea</tp:taxon-name-part></tp:taxon-name></italic> and <italic><tp:taxon-name><tp:taxon-name-part taxon-name-part-type="genus" reg="Timandra">T.</tp:taxon-name-part><tp:taxon-name-part taxon-name-part-type="species" reg="distorta">distorta</tp:taxon-name-part></tp:taxon-name></italic>; the socii are composed of two short acute processes on both sides of the tegumen in <italic><tp:taxon-name><tp:taxon-name-part taxon-name-part-type="genus" reg="Timandra">T.</tp:taxon-name-part><tp:taxon-name-part taxon-name-part-type="species" reg="dichela">dichela</tp:taxon-name-part></tp:taxon-name></italic>, while these are much longer and digitiform in <italic><tp:taxon-name><tp:taxon-name-part taxon-name-part-type="genus" reg="Timandra">T.</tp:taxon-name-part><tp:taxon-name-part taxon-name-part-type="species" reg="apicirosea">apicirosea</tp:taxon-name-part></tp:taxon-name></italic> and <italic><tp:taxon-name><tp:taxon-name-part taxon-name-part-type="genus" reg="Timandra">T.</tp:taxon-name-part><tp:taxon-name-part taxon-name-part-type="species" reg="distorta">distorta</tp:taxon-name-part></tp:taxon-name></italic>; the process on the dorsal margin of the valvula is much stouter in <italic><tp:taxon-name><tp:taxon-name-part taxon-name-part-type="genus" reg="Timandra">T.</tp:taxon-name-part><tp:taxon-name-part taxon-name-part-type="species" reg="dichela">dichela</tp:taxon-name-part></tp:taxon-name></italic> in comparison with <italic><tp:taxon-name><tp:taxon-name-part taxon-name-part-type="genus" reg="Timandra">T.</tp:taxon-name-part><tp:taxon-name-part taxon-name-part-type="species" reg="apicirosea">apicirosea</tp:taxon-name-part></tp:taxon-name></italic> and <italic><tp:taxon-name><tp:taxon-name-part taxon-name-part-type="genus" reg="Timandra">T.</tp:taxon-name-part><tp:taxon-name-part taxon-name-part-type="species" reg="distorta">distorta</tp:taxon-name-part></tp:taxon-name></italic>. The diagnostic characters of the female genitalia are given under <italic><tp:taxon-name><tp:taxon-name-part taxon-name-part-type="genus" reg="Timandra">T.</tp:taxon-name-part><tp:taxon-name-part taxon-name-part-type="species" reg="apicirosea">apicirosea</tp:taxon-name-part></tp:taxon-name></italic>.</p></tp:treatment-sec><tp:treatment-sec sec-type="material" id="SECID0EYFBG"><title>Material examined.</title><p><bold>RUSSIA</bold> (<named-content xmlns:xlink="http://www.w3.org/1999/xlink" content-type="dwc:institutional_code" xlink:type="simple">NHM</named-content>): 1♂, holotype, Narva, S Ussurigebie, 9.821, N Kardakoff, Joicey, Bequest, Brit. Mus. 1934-120. <bold>CHINA: Henan</bold> (<named-content xmlns:xlink="http://www.w3.org/1999/xlink" content-type="dwc:institutional_code" xlink:type="simple">IZCAS</named-content>): 1♀, Xinyang, Jigong Shan, 250 m, 20–21.VII.2002, coll. Han Hongxiang. <bold>Zhejiang</bold> (<named-content xmlns:xlink="http://www.w3.org/1999/xlink" content-type="dwc:institutional_code" xlink:type="simple">IZCAS</named-content>): 1♀, Yuyao, Siming Shan, 814 m, 31.VII–2.VIII.2016, coll. Li Xinxin; 1♂, Zhoushan, Putuo, Taohuodao, 40 m, 4.VIII.2016, coll. Li Xinxin. <bold>Hubei</bold> (<named-content xmlns:xlink="http://www.w3.org/1999/xlink" content-type="dwc:institutional_code" xlink:type="simple">IZCAS</named-content>): 1♀, Shennongjia, Dajiuhu, 1800 m, 4.VIII.1981, coll. Han Yinheng; 1♂, Zigui, Maoping, 80 m, 27.IV.1994, coll. Yao Jian; 4♂1♀, Yingshan, Taohuachong, 590 m, 23–27.VI.2014, coll. Jiang Nan et al.; 4♂2♀, Yingshan, Wujia Shan, 860 m, 28–30.VI.2014, coll. Cui Le et al.; 1♂5♀, Luotian, Qingtaiguan, 560 m, 1–4.VII.2014, coll. Xue Dayong et al. <bold>Jiangxi</bold> (<named-content xmlns:xlink="http://www.w3.org/1999/xlink" content-type="dwc:institutional_code" xlink:type="simple">IZCAS</named-content>): 1♂1♀, Jinggang Shan, Xiazhuang, 590 m, 5.VIII.2013, coll. Xue Dayong et al. <bold>Hunan</bold> (<named-content xmlns:xlink="http://www.w3.org/1999/xlink" content-type="dwc:institutional_code" xlink:type="simple">IZCAS</named-content>): 1♂, Zhangjiajie, Wulingyuan, Wenfeng, 334 m, 11.V.2017, coll. Li Henan; 1♂, Yanling, Taoyuandong, 631 m, 4–8.VII.2008, coll. Chen Fuqiang; 2♂, Zhangjiajie, Wulingyuan, 267 m, 13.VI.2015, coll. Zhao Kaidong; 1♂, Zhangjiajie, Wulingyuan, Wenfeng, 350 m, 17.IX.2015, coll. Zhao Kaidong; 4♂6♀, Heng Shan, 22, 24, 29, 30.VIII.1979, 1–2.IX.1979, coll. Zhang Baolin; 1♀, Changsha, 29.VII.1983, coll. Zhang; 1♂, Zhangjiajie, 8.X.1988, coll. Fang Chenglai. <bold>Fujian</bold> (<named-content xmlns:xlink="http://www.w3.org/1999/xlink" content-type="dwc:institutional_code" xlink:type="simple">IZCAS</named-content>): 3♂2♀, Wuyi Shan, Sangang, 704 m, 17.VIII.1979, 30.VI.1982, 20.X.2005, 11–14.VIII.2009, coll. Song Shimei et al.; 1♂, Linxia, 17.X.1980, coll. Huang Shuishi. <bold>Guangdong</bold> (<named-content xmlns:xlink="http://www.w3.org/1999/xlink" content-type="dwc:institutional_code" xlink:type="simple">IZCAS</named-content>): 3♂, Shixing, Chebaling, 330 m, 1–2.VIII.2013, coll. Yang Chao et al.; 1♂, Ruyuan, Nanling conservation area, 1020 m, 16–20.VII.2008, coll. Chen Fuqiang. <bold>Sichuan</bold> (<named-content xmlns:xlink="http://www.w3.org/1999/xlink" content-type="dwc:institutional_code" xlink:type="simple">IZCAS</named-content>): 1♀, Emei Shan, Qingyinge, 800–1000 m, 21.VI.1957, coll. Zhu Fuxing. <bold>Yunnan</bold> (<named-content xmlns:xlink="http://www.w3.org/1999/xlink" content-type="dwc:institutional_code" xlink:type="simple">IZCAS</named-content>): 1♂, Yanjin, Hongli hotel, 469 m, 17–19.VIII.2016, coll. Cui Le.</p></tp:treatment-sec><tp:treatment-sec sec-type="distribution" id="SECID0EEIBG"><title>Distribution.</title><p>China (Henan, Zhejiang, Hubei, Jiangxi, Hunan, Fujian, Taiwan, Hainan, Guangdong, Sichuan, Yunnan), SE Russia, Japan, Korean Peninsula, India.</p></tp:treatment-sec><tp:treatment-sec><!--Section generated to contain objects referenced in tp:taxon-treatment.--><fig id="F1" position="float" orientation="portrait"><label>Figures 1–19.</label><caption><p>Adults of <italic><tp:taxon-name><tp:taxon-name-part taxon-name-part-type="genus" reg="Timandra">Timandra</tp:taxon-name-part></tp:taxon-name></italic>. <bold>1</bold><italic><tp:taxon-name><tp:taxon-name-part taxon-name-part-type="genus" reg="Timandra">T.</tp:taxon-name-part><tp:taxon-name-part taxon-name-part-type="species" reg="griseata">griseata</tp:taxon-name-part></tp:taxon-name></italic>, female, Xinjiang <bold>2</bold><italic><tp:taxon-name><tp:taxon-name-part taxon-name-part-type="genus" reg="Timandra">T.</tp:taxon-name-part><tp:taxon-name-part taxon-name-part-type="species" reg="recompta">recompta</tp:taxon-name-part></tp:taxon-name></italic>, male, Beijing <bold>3</bold><italic><tp:taxon-name><tp:taxon-name-part taxon-name-part-type="genus" reg="Timandra">T.</tp:taxon-name-part><tp:taxon-name-part taxon-name-part-type="species" reg="apicirosea">apicirosea</tp:taxon-name-part></tp:taxon-name></italic>, male, Sichuan <bold>4</bold><italic><tp:taxon-name><tp:taxon-name-part taxon-name-part-type="genus" reg="Timandra">T.</tp:taxon-name-part><tp:taxon-name-part taxon-name-part-type="species" reg="distorta">distorta</tp:taxon-name-part></tp:taxon-name></italic> sp. n., holotype, male, Tibet <bold>5</bold><italic><tp:taxon-name><tp:taxon-name-part taxon-name-part-type="genus" reg="Timandra">T.</tp:taxon-name-part><tp:taxon-name-part taxon-name-part-type="species" reg="dichela">dichela</tp:taxon-name-part></tp:taxon-name></italic>, male, Hubei <bold>6</bold><italic><tp:taxon-name><tp:taxon-name-part taxon-name-part-type="genus" reg="Timandra">T.</tp:taxon-name-part><tp:taxon-name-part taxon-name-part-type="species" reg="synthaca">synthaca</tp:taxon-name-part></tp:taxon-name></italic>, holotype, male, Taiwan <bold>7</bold><italic><tp:taxon-name><tp:taxon-name-part taxon-name-part-type="genus" reg="Timandra">T.</tp:taxon-name-part><tp:taxon-name-part taxon-name-part-type="species" reg="convectaria">convectaria</tp:taxon-name-part></tp:taxon-name></italic>, male, Guangxi <bold>8</bold><italic><tp:taxon-name><tp:taxon-name-part taxon-name-part-type="genus" reg="Timandra">T.</tp:taxon-name-part><tp:taxon-name-part taxon-name-part-type="species" reg="correspondens">correspondens</tp:taxon-name-part></tp:taxon-name></italic>, male, Tibet <bold>9</bold><italic><tp:taxon-name><tp:taxon-name-part taxon-name-part-type="genus" reg="Timandra">T.</tp:taxon-name-part><tp:taxon-name-part taxon-name-part-type="species" reg="adunca">adunca</tp:taxon-name-part></tp:taxon-name></italic> sp. n., holotype, male, Yunnan <bold>10</bold><italic><tp:taxon-name><tp:taxon-name-part taxon-name-part-type="genus" reg="Timandra">T.</tp:taxon-name-part><tp:taxon-name-part taxon-name-part-type="species" reg="quadrata">quadrata</tp:taxon-name-part></tp:taxon-name></italic> sp. n., holotype, male, Hubei <bold>11</bold><italic><tp:taxon-name><tp:taxon-name-part taxon-name-part-type="genus" reg="Timandra">T.</tp:taxon-name-part><tp:taxon-name-part taxon-name-part-type="species" reg="accumulata">accumulata</tp:taxon-name-part></tp:taxon-name></italic> sp. n., holotype, male, Yunnan <bold>12</bold><italic><tp:taxon-name><tp:taxon-name-part taxon-name-part-type="genus" reg="Timandra">T.</tp:taxon-name-part><tp:taxon-name-part taxon-name-part-type="species" reg="comptaria">comptaria</tp:taxon-name-part></tp:taxon-name></italic>, male, Zhejiang <bold>13</bold><italic><tp:taxon-name><tp:taxon-name-part taxon-name-part-type="genus" reg="Timandra">T.</tp:taxon-name-part><tp:taxon-name-part taxon-name-part-type="species" reg="paralias">paralias</tp:taxon-name-part></tp:taxon-name></italic>, male, Hebei <bold>14</bold><italic><tp:taxon-name><tp:taxon-name-part taxon-name-part-type="genus" reg="Timandra">T.</tp:taxon-name-part><tp:taxon-name-part taxon-name-part-type="species" reg="viminea">viminea</tp:taxon-name-part></tp:taxon-name></italic> sp. n., holotype, male, Yunnan <bold>15</bold><italic><tp:taxon-name><tp:taxon-name-part taxon-name-part-type="genus" reg="Timandra">T.</tp:taxon-name-part><tp:taxon-name-part taxon-name-part-type="species" reg="oligoscia">oligoscia</tp:taxon-name-part></tp:taxon-name></italic>, male, Yunnan <bold>16</bold><italic><tp:taxon-name><tp:taxon-name-part taxon-name-part-type="genus" reg="Timandra">T.</tp:taxon-name-part><tp:taxon-name-part taxon-name-part-type="species" reg="ruptilinea">ruptilinea</tp:taxon-name-part></tp:taxon-name></italic>, male, Guangdong <bold>17</bold><italic><tp:taxon-name><tp:taxon-name-part taxon-name-part-type="genus" reg="Timandra">T.</tp:taxon-name-part><tp:taxon-name-part taxon-name-part-type="species" reg="extremaria">extremaria</tp:taxon-name-part></tp:taxon-name></italic>, male, Gansu <bold>18</bold><italic><tp:taxon-name><tp:taxon-name-part taxon-name-part-type="genus" reg="Timandra">T.</tp:taxon-name-part><tp:taxon-name-part taxon-name-part-type="species" reg="robusta">robusta</tp:taxon-name-part></tp:taxon-name></italic> sp. n., holotype, male, Yunnan <bold>19</bold><italic><tp:taxon-name><tp:taxon-name-part taxon-name-part-type="genus" reg="Timandra">T.</tp:taxon-name-part><tp:taxon-name-part taxon-name-part-type="species" reg="stueningi">stueningi</tp:taxon-name-part></tp:taxon-name></italic> sp. n., holotype, male, Taiwan. Scale bar: 1 cm.</p></caption><graphic xmlns:xlink="http://www.w3.org/1999/xlink" xlink:href="zookeys-829-043-g001.jpg" position="float" orientation="portrait" xlink:type="simple" id="oo_272888.jpg"/></fig><fig id="F2" position="float" orientation="portrait"><label>Figures 20–27.</label><caption><p>Male genitalia of <italic><tp:taxon-name><tp:taxon-name-part taxon-name-part-type="genus" reg="Timandra">Timandra</tp:taxon-name-part></tp:taxon-name></italic>. <bold>20</bold><italic><tp:taxon-name><tp:taxon-name-part taxon-name-part-type="genus" reg="Timandra">T.</tp:taxon-name-part><tp:taxon-name-part taxon-name-part-type="species" reg="recompta">recompta</tp:taxon-name-part></tp:taxon-name></italic>, Heilongjiang <bold>21</bold><italic><tp:taxon-name><tp:taxon-name-part taxon-name-part-type="genus" reg="Timandra">T.</tp:taxon-name-part><tp:taxon-name-part taxon-name-part-type="species" reg="apicirosea">apicirosea</tp:taxon-name-part></tp:taxon-name></italic>, Sichuan <bold>22</bold><italic><tp:taxon-name><tp:taxon-name-part taxon-name-part-type="genus" reg="Timandra">T.</tp:taxon-name-part><tp:taxon-name-part taxon-name-part-type="species" reg="distorta">distorta</tp:taxon-name-part></tp:taxon-name></italic> sp. n., holotype, Tibet <bold>23</bold><italic><tp:taxon-name><tp:taxon-name-part taxon-name-part-type="genus" reg="Timandra">T.</tp:taxon-name-part><tp:taxon-name-part taxon-name-part-type="species" reg="dichela">dichela</tp:taxon-name-part></tp:taxon-name></italic>, Hubei <bold>24</bold><italic><tp:taxon-name><tp:taxon-name-part taxon-name-part-type="genus" reg="Timandra">T.</tp:taxon-name-part><tp:taxon-name-part taxon-name-part-type="species" reg="synthaca">synthaca</tp:taxon-name-part></tp:taxon-name></italic>, male, Taiwan (without scale) <bold>25</bold><italic><tp:taxon-name><tp:taxon-name-part taxon-name-part-type="genus" reg="Timandra">T.</tp:taxon-name-part><tp:taxon-name-part taxon-name-part-type="species" reg="convectaria">convectaria</tp:taxon-name-part></tp:taxon-name></italic>, Sichuan <bold>26</bold><italic><tp:taxon-name><tp:taxon-name-part taxon-name-part-type="genus" reg="Timandra">T.</tp:taxon-name-part><tp:taxon-name-part taxon-name-part-type="species" reg="correspondens">correspondens</tp:taxon-name-part></tp:taxon-name></italic>, black bar shows the tuberculate process at the base of the valvula, Tibet <bold>27</bold><italic><tp:taxon-name><tp:taxon-name-part taxon-name-part-type="genus" reg="Timandra">T.</tp:taxon-name-part><tp:taxon-name-part taxon-name-part-type="species" reg="adunca">adunca</tp:taxon-name-part></tp:taxon-name></italic> sp. n., holotype, Guangxi. Scale bar: 1 mm.</p></caption><graphic xmlns:xlink="http://www.w3.org/1999/xlink" xlink:href="zookeys-829-043-g002.jpg" position="float" orientation="portrait" xlink:type="simple" id="oo_272889.jpg"/></fig><fig id="F5" position="float" orientation="portrait"><label>Figures 43–60.</label><caption><p>Aedeagus of <italic><tp:taxon-name><tp:taxon-name-part taxon-name-part-type="genus" reg="Timandra">Timandra</tp:taxon-name-part></tp:taxon-name></italic>. <bold>43</bold><italic><tp:taxon-name><tp:taxon-name-part taxon-name-part-type="genus" reg="Timandra">T.</tp:taxon-name-part><tp:taxon-name-part taxon-name-part-type="species" reg="recompta">recompta</tp:taxon-name-part></tp:taxon-name></italic>, Gansu <bold>44</bold><italic><tp:taxon-name><tp:taxon-name-part taxon-name-part-type="genus" reg="Timandra">T.</tp:taxon-name-part><tp:taxon-name-part taxon-name-part-type="species" reg="apicirosea">apicirosea</tp:taxon-name-part></tp:taxon-name></italic>, Sichuan <bold>45</bold><italic><tp:taxon-name><tp:taxon-name-part taxon-name-part-type="genus" reg="Timandra">T.</tp:taxon-name-part><tp:taxon-name-part taxon-name-part-type="species" reg="distorta">distorta</tp:taxon-name-part></tp:taxon-name></italic> sp. n., holotype, Tibet <bold>46</bold><italic><tp:taxon-name><tp:taxon-name-part taxon-name-part-type="genus" reg="Timandra">T.</tp:taxon-name-part><tp:taxon-name-part taxon-name-part-type="species" reg="dichela">dichela</tp:taxon-name-part></tp:taxon-name></italic>, Hubei <bold>47</bold><italic><tp:taxon-name><tp:taxon-name-part taxon-name-part-type="genus" reg="Timandra">T.</tp:taxon-name-part><tp:taxon-name-part taxon-name-part-type="species" reg="synthaca">synthaca</tp:taxon-name-part></tp:taxon-name></italic>, Taiwan <bold>48</bold><italic><tp:taxon-name><tp:taxon-name-part taxon-name-part-type="genus" reg="Timandra">T.</tp:taxon-name-part><tp:taxon-name-part taxon-name-part-type="species" reg="convectaria">convectaria</tp:taxon-name-part></tp:taxon-name></italic>, Hainan <bold>49</bold><italic><tp:taxon-name><tp:taxon-name-part taxon-name-part-type="genus" reg="Timandra">T.</tp:taxon-name-part><tp:taxon-name-part taxon-name-part-type="species" reg="correspondens">correspondens</tp:taxon-name-part></tp:taxon-name></italic>, Tibet <bold>50</bold><italic><tp:taxon-name><tp:taxon-name-part taxon-name-part-type="genus" reg="Timandra">T.</tp:taxon-name-part><tp:taxon-name-part taxon-name-part-type="species" reg="adunca">adunca</tp:taxon-name-part></tp:taxon-name></italic> sp. n., holotype, Guangxi <bold>51</bold><italic><tp:taxon-name><tp:taxon-name-part taxon-name-part-type="genus" reg="Timandra">T.</tp:taxon-name-part><tp:taxon-name-part taxon-name-part-type="species" reg="quadrata">quadrata</tp:taxon-name-part></tp:taxon-name></italic> sp. n., Henan <bold>52</bold><italic><tp:taxon-name><tp:taxon-name-part taxon-name-part-type="genus" reg="Timandra">T.</tp:taxon-name-part><tp:taxon-name-part taxon-name-part-type="species" reg="accumulata">accumulata</tp:taxon-name-part></tp:taxon-name></italic> sp. n., holotype, Yunnan <bold>53</bold><italic><tp:taxon-name><tp:taxon-name-part taxon-name-part-type="genus" reg="Timandra">T.</tp:taxon-name-part><tp:taxon-name-part taxon-name-part-type="species" reg="comptaria">comptaria</tp:taxon-name-part></tp:taxon-name></italic>, Hubei <bold>54</bold><italic><tp:taxon-name><tp:taxon-name-part taxon-name-part-type="genus" reg="Timandra">T.</tp:taxon-name-part><tp:taxon-name-part taxon-name-part-type="species" reg="paralias">paralias</tp:taxon-name-part></tp:taxon-name></italic>, Heilongjian <bold>55</bold><italic><tp:taxon-name><tp:taxon-name-part taxon-name-part-type="genus" reg="Timandra">T.</tp:taxon-name-part><tp:taxon-name-part taxon-name-part-type="species" reg="viminea">viminea</tp:taxon-name-part></tp:taxon-name></italic> sp. n., holotype, Yunnan <bold>56</bold><italic><tp:taxon-name><tp:taxon-name-part taxon-name-part-type="genus" reg="Timandra">T.</tp:taxon-name-part><tp:taxon-name-part taxon-name-part-type="species" reg="oligoscia">oligoscia</tp:taxon-name-part></tp:taxon-name></italic>, Yunnan <bold>57</bold><italic><tp:taxon-name><tp:taxon-name-part taxon-name-part-type="genus" reg="Timandra">T.</tp:taxon-name-part><tp:taxon-name-part taxon-name-part-type="species" reg="ruptilinea">ruptilinea</tp:taxon-name-part></tp:taxon-name></italic>, Guangdong <bold>58</bold><italic><tp:taxon-name><tp:taxon-name-part taxon-name-part-type="genus" reg="Timandra">T.</tp:taxon-name-part><tp:taxon-name-part taxon-name-part-type="species" reg="extremaria">extremaria</tp:taxon-name-part></tp:taxon-name></italic>, Hubei <bold>59</bold><italic><tp:taxon-name><tp:taxon-name-part taxon-name-part-type="genus" reg="Timandra">T.</tp:taxon-name-part><tp:taxon-name-part taxon-name-part-type="species" reg="robusta">robusta</tp:taxon-name-part></tp:taxon-name></italic> sp. n., holotype, Yunnan <bold>60</bold><italic><tp:taxon-name><tp:taxon-name-part taxon-name-part-type="genus" reg="Timandra">T.</tp:taxon-name-part><tp:taxon-name-part taxon-name-part-type="species" reg="stueningi">stueningi</tp:taxon-name-part></tp:taxon-name></italic> sp. n., holotype, Taiwan. Scale bar: 1 mm.</p></caption><graphic xmlns:xlink="http://www.w3.org/1999/xlink" xlink:href="zookeys-829-043-g005.jpg" position="float" orientation="portrait" xlink:type="simple" id="oo_272892.jpg"/></fig><fig id="F6" position="float" orientation="portrait"><label>Figures 61–68.</label><caption><p>Female genitalia of <italic><tp:taxon-name><tp:taxon-name-part taxon-name-part-type="genus" reg="Timandra">Timandra</tp:taxon-name-part></tp:taxon-name></italic>. <bold>61</bold><italic><tp:taxon-name><tp:taxon-name-part taxon-name-part-type="genus" reg="Timandra">T.</tp:taxon-name-part><tp:taxon-name-part taxon-name-part-type="species" reg="griseata">griseata</tp:taxon-name-part></tp:taxon-name></italic>, Xinjiang <bold>62</bold><italic><tp:taxon-name><tp:taxon-name-part taxon-name-part-type="genus" reg="Timandra">T.</tp:taxon-name-part><tp:taxon-name-part taxon-name-part-type="species" reg="recompta">recompta</tp:taxon-name-part></tp:taxon-name></italic>, Xinjiang <bold>63</bold><italic><tp:taxon-name><tp:taxon-name-part taxon-name-part-type="genus" reg="Timandra">T.</tp:taxon-name-part><tp:taxon-name-part taxon-name-part-type="species" reg="apicirosea">apicirosea</tp:taxon-name-part></tp:taxon-name></italic>, Sichuan <bold>64</bold><italic><tp:taxon-name><tp:taxon-name-part taxon-name-part-type="genus" reg="Timandra">T.</tp:taxon-name-part><tp:taxon-name-part taxon-name-part-type="species" reg="dichela">dichela</tp:taxon-name-part></tp:taxon-name></italic>, Jiangxi <bold>65</bold><italic><tp:taxon-name><tp:taxon-name-part taxon-name-part-type="genus" reg="Timandra">T.</tp:taxon-name-part><tp:taxon-name-part taxon-name-part-type="species" reg="convectaria">convectaria</tp:taxon-name-part></tp:taxon-name></italic>, Fujian <bold>66</bold><italic><tp:taxon-name><tp:taxon-name-part taxon-name-part-type="genus" reg="Timandra">T.</tp:taxon-name-part><tp:taxon-name-part taxon-name-part-type="species" reg="correspondens">correspondens</tp:taxon-name-part></tp:taxon-name></italic>, Tibet <bold>67</bold><italic><tp:taxon-name><tp:taxon-name-part taxon-name-part-type="genus" reg="Timandra">T.</tp:taxon-name-part><tp:taxon-name-part taxon-name-part-type="species" reg="adunca">adunca</tp:taxon-name-part></tp:taxon-name></italic> sp. n., Yunnan <bold>68</bold><italic><tp:taxon-name><tp:taxon-name-part taxon-name-part-type="genus" reg="Timandra">T.</tp:taxon-name-part><tp:taxon-name-part taxon-name-part-type="species" reg="accumulata">accumulata</tp:taxon-name-part></tp:taxon-name></italic> sp. n., Yunnan. Scale bar: 1 mm.</p></caption><graphic xmlns:xlink="http://www.w3.org/1999/xlink" xlink:href="zookeys-829-043-g006.jpg" position="float" orientation="portrait" xlink:type="simple" id="oo_272893.jpg"/></fig></tp:treatment-sec><ref-list><ref id="B22"><mixed-citation xmlns:xlink="http://www.w3.org/1999/xlink" xlink:type="simple"><person-group><name name-style="western"><surname>Inoue</surname><given-names>H</given-names></name></person-group> (<year>1977</year>) <article-title>Catalogue of the <tp:taxon-name><tp:taxon-name-part taxon-name-part-type="family">Geometridae</tp:taxon-name-part></tp:taxon-name> of Japan (<tp:taxon-name><tp:taxon-name-part taxon-name-part-type="order">Lepidoptera</tp:taxon-name-part></tp:taxon-name>).</article-title><source>Bulletin of Faculty of Domestic Sciences, Otsuma Woman’s University</source><volume>13</volume>: <fpage>227</fpage>–<lpage>346</lpage>.</mixed-citation></ref></ref-list></tp:taxon-treatment>
