# Supplementary material for: A review of Timandra Duponchel, 1829 from China, with description of seven new species (Lepidoptera, Geometridae)
Source: Zookeys. 2019 Mar 11;829:43–74. doi: 10.3897/zookeys.829.29708 (PMC6422932; doi:10.3897/zookeys.829.29708)
Supplement: XML Treatment for Timandra correspondens [file zookeys.829.29708-treatment10.xml]

<!DOCTYPE tp:taxon-treatment
  PUBLIC "-//TaxonX//DTD Taxonomic Treatment Publishing DTD v0 20100105//EN" "tax-treatment-NSO.dtd">
<tp:taxon-treatment xmlns:tp="http://www.plazi.org/taxpub"><tp:treatment-meta><kwd-group><label>Taxon classification</label><kwd><named-content xmlns:xlink="http://www.w3.org/1999/xlink" content-type="kingdom">Animalia</named-content></kwd><kwd><named-content xmlns:xlink="http://www.w3.org/1999/xlink" content-type="order">Lepidoptera</named-content></kwd><kwd><named-content xmlns:xlink="http://www.w3.org/1999/xlink" content-type="family">Geometridae</named-content></kwd></kwd-group><mixed-citation publication-type="journal"><person-group><name><surname>Cui</surname><given-names>Le</given-names></name><name><surname>Xue</surname><given-names>Dayong</given-names></name><name><surname>Jiang</surname><given-names>Nan</given-names></name></person-group><article-title>A review of <italic><tp:taxon-name><tp:taxon-name-part taxon-name-part-type="genus" reg="Timandra">Timandra</tp:taxon-name-part></tp:taxon-name></italic> Duponchel, 1829 from China, with description of seven new species (<tp:taxon-name><tp:taxon-name-part taxon-name-part-type="order">Lepidoptera</tp:taxon-name-part></tp:taxon-name>, <tp:taxon-name><tp:taxon-name-part taxon-name-part-type="family">Geometridae</tp:taxon-name-part></tp:taxon-name>)</article-title><source>Zookeys</source><day>11</day><month>3</month><year>2019</year><volume>829</volume><fpage>43</fpage><lpage>74</lpage><pub-id pub-id-type="doi">10.3897/zookeys.829.29708</pub-id></mixed-citation></tp:treatment-meta><tp:nomenclature><tp:taxon-name>
            <tp:taxon-name-part taxon-name-part-type="genus" reg="Timandra">Timandra</tp:taxon-name-part>
            <tp:taxon-name-part taxon-name-part-type="species" reg="correspondens">correspondens</tp:taxon-name-part>
          </tp:taxon-name><tp:taxon-authority>Hampson, 1895</tp:taxon-authority><xref ref-type="fig" rid="F1">Figs 8</xref><xref ref-type="fig" rid="F2">, 26</xref><xref ref-type="fig" rid="F5">, 49</xref><xref ref-type="fig" rid="F6">, 66</xref><tp:nomenclature-citation-list><tp:nomenclature-citation><tp:taxon-name>
                <tp:taxon-name-part taxon-name-part-type="genus" reg="Timandra">Timandra</tp:taxon-name-part>
                <tp:taxon-name-part taxon-name-part-type="species" reg="correspondens">correspondens</tp:taxon-name-part>
              </tp:taxon-name><comment>Hampson, 1895: 459. Syntypes, India: Dharmsala (<named-content xmlns:xlink="http://www.w3.org/1999/xlink" content-type="dwc:institutional_code" xlink:type="simple">NHM</named-content>).</comment></tp:nomenclature-citation><tp:nomenclature-citation><tp:taxon-name>
                <tp:taxon-name-part taxon-name-part-type="genus" reg="Calothysanis">Calothysanis</tp:taxon-name-part>
                <tp:taxon-name-part taxon-name-part-type="species" reg="correspondens">correspondens</tp:taxon-name-part>
              </tp:taxon-name><comment>: <xref ref-type="bibr" rid="B37">Prout 1934</xref>: 56.</comment></tp:nomenclature-citation></tp:nomenclature-citation-list></tp:nomenclature><tp:treatment-sec sec-type="diagnosis" id="SECID0EAAAI"><title>Diagnosis.</title><p>This species is very similar to <italic><tp:taxon-name><tp:taxon-name-part taxon-name-part-type="genus" reg="Timandra">T.</tp:taxon-name-part><tp:taxon-name-part taxon-name-part-type="species" reg="adunca">adunca</tp:taxon-name-part></tp:taxon-name></italic> in the external characters: the postmedial line of the hindwing is without protrusion and straight; a sharp protrusion is present on the frons. Reliable identification of <italic><tp:taxon-name><tp:taxon-name-part taxon-name-part-type="genus" reg="Timandra">T.</tp:taxon-name-part><tp:taxon-name-part taxon-name-part-type="species" reg="correspondens">correspondens</tp:taxon-name-part></tp:taxon-name></italic> and <italic><tp:taxon-name><tp:taxon-name-part taxon-name-part-type="genus" reg="Timandra">T.</tp:taxon-name-part><tp:taxon-name-part taxon-name-part-type="species" reg="adunca">adunca</tp:taxon-name-part></tp:taxon-name></italic> is possible using the genital characters: in the male genitalia, the arm between the valvula and the sacculus is less curved in <italic><tp:taxon-name><tp:taxon-name-part taxon-name-part-type="genus" reg="Timandra">T.</tp:taxon-name-part><tp:taxon-name-part taxon-name-part-type="species" reg="correspondens">correspondens</tp:taxon-name-part></tp:taxon-name></italic> than that in <italic><tp:taxon-name><tp:taxon-name-part taxon-name-part-type="genus" reg="Timandra">T.</tp:taxon-name-part><tp:taxon-name-part taxon-name-part-type="species" reg="adunca">adunca</tp:taxon-name-part></tp:taxon-name></italic>, and reaches to the apex of the sacculus. The seventh sternite of the female <italic><tp:taxon-name><tp:taxon-name-part taxon-name-part-type="genus" reg="Timandra">T.</tp:taxon-name-part><tp:taxon-name-part taxon-name-part-type="species" reg="correspondens">correspondens</tp:taxon-name-part></tp:taxon-name></italic> is broader than that of <italic><tp:taxon-name><tp:taxon-name-part taxon-name-part-type="genus" reg="Timandra">T.</tp:taxon-name-part><tp:taxon-name-part taxon-name-part-type="species" reg="adunca">adunca</tp:taxon-name-part></tp:taxon-name></italic>; the colliculum of <italic><tp:taxon-name><tp:taxon-name-part taxon-name-part-type="genus" reg="Timandra">T.</tp:taxon-name-part><tp:taxon-name-part taxon-name-part-type="species" reg="correspondens">correspondens</tp:taxon-name-part></tp:taxon-name></italic> is longer than that of <italic><tp:taxon-name><tp:taxon-name-part taxon-name-part-type="genus" reg="Timandra">T.</tp:taxon-name-part><tp:taxon-name-part taxon-name-part-type="species" reg="adunca">adunca</tp:taxon-name-part></tp:taxon-name></italic>.</p></tp:treatment-sec><tp:treatment-sec sec-type="material" id="SECID0EJDAI"><title>Material examined.</title><p><bold>CHINA: Tibet</bold> (<named-content xmlns:xlink="http://www.w3.org/1999/xlink" content-type="dwc:institutional_code" xlink:type="simple">IZCAS</named-content>): 1♀, Cona Xian, Mama, 2900 m, 6.VIII.1974, coll. Huang Fusheng; 1♀, Zayü, 2070 m, 2.VIII.1973; 1♂, Mêdog, Gutang, 2000 m, 3.X.1982, coll. Han Yinheng; 1♀, Mêdog, Baibung, 871 m, 17–18.VIII.2006, coll. Lang Songyun; 1♀, Mêdog, 1091 m, 22.VIII.2006, coll. Lang Songyun; 1♂, Zayü, Shang Zayü, 1960 m, 21–23.VIII.2005, coll. Wang Xuejian; 13♂2♀, Bomi, Tongmai, 2079–2100 m, 31.VIII.2005, 29–30.VIII.2006, coll. Wang Xuejian et al.</p></tp:treatment-sec><tp:treatment-sec sec-type="distribution" id="SECID0EWDAI"><title>Distribution.</title><p>China (Yunnan, Tibet), India, Burma, Vietnam.</p></tp:treatment-sec><tp:treatment-sec><!--Section generated to contain objects referenced in tp:taxon-treatment.--><fig id="F1" position="float" orientation="portrait"><label>Figures 1–19.</label><caption><p>Adults of <italic><tp:taxon-name><tp:taxon-name-part taxon-name-part-type="genus" reg="Timandra">Timandra</tp:taxon-name-part></tp:taxon-name></italic>. <bold>1</bold><italic><tp:taxon-name><tp:taxon-name-part taxon-name-part-type="genus" reg="Timandra">T.</tp:taxon-name-part><tp:taxon-name-part taxon-name-part-type="species" reg="griseata">griseata</tp:taxon-name-part></tp:taxon-name></italic>, female, Xinjiang <bold>2</bold><italic><tp:taxon-name><tp:taxon-name-part taxon-name-part-type="genus" reg="Timandra">T.</tp:taxon-name-part><tp:taxon-name-part taxon-name-part-type="species" reg="recompta">recompta</tp:taxon-name-part></tp:taxon-name></italic>, male, Beijing <bold>3</bold><italic><tp:taxon-name><tp:taxon-name-part taxon-name-part-type="genus" reg="Timandra">T.</tp:taxon-name-part><tp:taxon-name-part taxon-name-part-type="species" reg="apicirosea">apicirosea</tp:taxon-name-part></tp:taxon-name></italic>, male, Sichuan <bold>4</bold><italic><tp:taxon-name><tp:taxon-name-part taxon-name-part-type="genus" reg="Timandra">T.</tp:taxon-name-part><tp:taxon-name-part taxon-name-part-type="species" reg="distorta">distorta</tp:taxon-name-part></tp:taxon-name></italic> sp. n., holotype, male, Tibet <bold>5</bold><italic><tp:taxon-name><tp:taxon-name-part taxon-name-part-type="genus" reg="Timandra">T.</tp:taxon-name-part><tp:taxon-name-part taxon-name-part-type="species" reg="dichela">dichela</tp:taxon-name-part></tp:taxon-name></italic>, male, Hubei <bold>6</bold><italic><tp:taxon-name><tp:taxon-name-part taxon-name-part-type="genus" reg="Timandra">T.</tp:taxon-name-part><tp:taxon-name-part taxon-name-part-type="species" reg="synthaca">synthaca</tp:taxon-name-part></tp:taxon-name></italic>, holotype, male, Taiwan <bold>7</bold><italic><tp:taxon-name><tp:taxon-name-part taxon-name-part-type="genus" reg="Timandra">T.</tp:taxon-name-part><tp:taxon-name-part taxon-name-part-type="species" reg="convectaria">convectaria</tp:taxon-name-part></tp:taxon-name></italic>, male, Guangxi <bold>8</bold><italic><tp:taxon-name><tp:taxon-name-part taxon-name-part-type="genus" reg="Timandra">T.</tp:taxon-name-part><tp:taxon-name-part taxon-name-part-type="species" reg="correspondens">correspondens</tp:taxon-name-part></tp:taxon-name></italic>, male, Tibet <bold>9</bold><italic><tp:taxon-name><tp:taxon-name-part taxon-name-part-type="genus" reg="Timandra">T.</tp:taxon-name-part><tp:taxon-name-part taxon-name-part-type="species" reg="adunca">adunca</tp:taxon-name-part></tp:taxon-name></italic> sp. n., holotype, male, Yunnan <bold>10</bold><italic><tp:taxon-name><tp:taxon-name-part taxon-name-part-type="genus" reg="Timandra">T.</tp:taxon-name-part><tp:taxon-name-part taxon-name-part-type="species" reg="quadrata">quadrata</tp:taxon-name-part></tp:taxon-name></italic> sp. n., holotype, male, Hubei <bold>11</bold><italic><tp:taxon-name><tp:taxon-name-part taxon-name-part-type="genus" reg="Timandra">T.</tp:taxon-name-part><tp:taxon-name-part taxon-name-part-type="species" reg="accumulata">accumulata</tp:taxon-name-part></tp:taxon-name></italic> sp. n., holotype, male, Yunnan <bold>12</bold><italic><tp:taxon-name><tp:taxon-name-part taxon-name-part-type="genus" reg="Timandra">T.</tp:taxon-name-part><tp:taxon-name-part taxon-name-part-type="species" reg="comptaria">comptaria</tp:taxon-name-part></tp:taxon-name></italic>, male, Zhejiang <bold>13</bold><italic><tp:taxon-name><tp:taxon-name-part taxon-name-part-type="genus" reg="Timandra">T.</tp:taxon-name-part><tp:taxon-name-part taxon-name-part-type="species" reg="paralias">paralias</tp:taxon-name-part></tp:taxon-name></italic>, male, Hebei <bold>14</bold><italic><tp:taxon-name><tp:taxon-name-part taxon-name-part-type="genus" reg="Timandra">T.</tp:taxon-name-part><tp:taxon-name-part taxon-name-part-type="species" reg="viminea">viminea</tp:taxon-name-part></tp:taxon-name></italic> sp. n., holotype, male, Yunnan <bold>15</bold><italic><tp:taxon-name><tp:taxon-name-part taxon-name-part-type="genus" reg="Timandra">T.</tp:taxon-name-part><tp:taxon-name-part taxon-name-part-type="species" reg="oligoscia">oligoscia</tp:taxon-name-part></tp:taxon-name></italic>, male, Yunnan <bold>16</bold><italic><tp:taxon-name><tp:taxon-name-part taxon-name-part-type="genus" reg="Timandra">T.</tp:taxon-name-part><tp:taxon-name-part taxon-name-part-type="species" reg="ruptilinea">ruptilinea</tp:taxon-name-part></tp:taxon-name></italic>, male, Guangdong <bold>17</bold><italic><tp:taxon-name><tp:taxon-name-part taxon-name-part-type="genus" reg="Timandra">T.</tp:taxon-name-part><tp:taxon-name-part taxon-name-part-type="species" reg="extremaria">extremaria</tp:taxon-name-part></tp:taxon-name></italic>, male, Gansu <bold>18</bold><italic><tp:taxon-name><tp:taxon-name-part taxon-name-part-type="genus" reg="Timandra">T.</tp:taxon-name-part><tp:taxon-name-part taxon-name-part-type="species" reg="robusta">robusta</tp:taxon-name-part></tp:taxon-name></italic> sp. n., holotype, male, Yunnan <bold>19</bold><italic><tp:taxon-name><tp:taxon-name-part taxon-name-part-type="genus" reg="Timandra">T.</tp:taxon-name-part><tp:taxon-name-part taxon-name-part-type="species" reg="stueningi">stueningi</tp:taxon-name-part></tp:taxon-name></italic> sp. n., holotype, male, Taiwan. Scale bar: 1 cm.</p></caption><graphic xmlns:xlink="http://www.w3.org/1999/xlink" xlink:href="zookeys-829-043-g001.jpg" position="float" orientation="portrait" xlink:type="simple" id="oo_272888.jpg"/></fig><fig id="F2" position="float" orientation="portrait"><label>Figures 20–27.</label><caption><p>Male genitalia of <italic><tp:taxon-name><tp:taxon-name-part taxon-name-part-type="genus" reg="Timandra">Timandra</tp:taxon-name-part></tp:taxon-name></italic>. <bold>20</bold><italic><tp:taxon-name><tp:taxon-name-part taxon-name-part-type="genus" reg="Timandra">T.</tp:taxon-name-part><tp:taxon-name-part taxon-name-part-type="species" reg="recompta">recompta</tp:taxon-name-part></tp:taxon-name></italic>, Heilongjiang <bold>21</bold><italic><tp:taxon-name><tp:taxon-name-part taxon-name-part-type="genus" reg="Timandra">T.</tp:taxon-name-part><tp:taxon-name-part taxon-name-part-type="species" reg="apicirosea">apicirosea</tp:taxon-name-part></tp:taxon-name></italic>, Sichuan <bold>22</bold><italic><tp:taxon-name><tp:taxon-name-part taxon-name-part-type="genus" reg="Timandra">T.</tp:taxon-name-part><tp:taxon-name-part taxon-name-part-type="species" reg="distorta">distorta</tp:taxon-name-part></tp:taxon-name></italic> sp. n., holotype, Tibet <bold>23</bold><italic><tp:taxon-name><tp:taxon-name-part taxon-name-part-type="genus" reg="Timandra">T.</tp:taxon-name-part><tp:taxon-name-part taxon-name-part-type="species" reg="dichela">dichela</tp:taxon-name-part></tp:taxon-name></italic>, Hubei <bold>24</bold><italic><tp:taxon-name><tp:taxon-name-part taxon-name-part-type="genus" reg="Timandra">T.</tp:taxon-name-part><tp:taxon-name-part taxon-name-part-type="species" reg="synthaca">synthaca</tp:taxon-name-part></tp:taxon-name></italic>, male, Taiwan (without scale) <bold>25</bold><italic><tp:taxon-name><tp:taxon-name-part taxon-name-part-type="genus" reg="Timandra">T.</tp:taxon-name-part><tp:taxon-name-part taxon-name-part-type="species" reg="convectaria">convectaria</tp:taxon-name-part></tp:taxon-name></italic>, Sichuan <bold>26</bold><italic><tp:taxon-name><tp:taxon-name-part taxon-name-part-type="genus" reg="Timandra">T.</tp:taxon-name-part><tp:taxon-name-part taxon-name-part-type="species" reg="correspondens">correspondens</tp:taxon-name-part></tp:taxon-name></italic>, black bar shows the tuberculate process at the base of the valvula, Tibet <bold>27</bold><italic><tp:taxon-name><tp:taxon-name-part taxon-name-part-type="genus" reg="Timandra">T.</tp:taxon-name-part><tp:taxon-name-part taxon-name-part-type="species" reg="adunca">adunca</tp:taxon-name-part></tp:taxon-name></italic> sp. n., holotype, Guangxi. Scale bar: 1 mm.</p></caption><graphic xmlns:xlink="http://www.w3.org/1999/xlink" xlink:href="zookeys-829-043-g002.jpg" position="float" orientation="portrait" xlink:type="simple" id="oo_272889.jpg"/></fig><fig id="F5" position="float" orientation="portrait"><label>Figures 43–60.</label><caption><p>Aedeagus of <italic><tp:taxon-name><tp:taxon-name-part taxon-name-part-type="genus" reg="Timandra">Timandra</tp:taxon-name-part></tp:taxon-name></italic>. <bold>43</bold><italic><tp:taxon-name><tp:taxon-name-part taxon-name-part-type="genus" reg="Timandra">T.</tp:taxon-name-part><tp:taxon-name-part taxon-name-part-type="species" reg="recompta">recompta</tp:taxon-name-part></tp:taxon-name></italic>, Gansu <bold>44</bold><italic><tp:taxon-name><tp:taxon-name-part taxon-name-part-type="genus" reg="Timandra">T.</tp:taxon-name-part><tp:taxon-name-part taxon-name-part-type="species" reg="apicirosea">apicirosea</tp:taxon-name-part></tp:taxon-name></italic>, Sichuan <bold>45</bold><italic><tp:taxon-name><tp:taxon-name-part taxon-name-part-type="genus" reg="Timandra">T.</tp:taxon-name-part><tp:taxon-name-part taxon-name-part-type="species" reg="distorta">distorta</tp:taxon-name-part></tp:taxon-name></italic> sp. n., holotype, Tibet <bold>46</bold><italic><tp:taxon-name><tp:taxon-name-part taxon-name-part-type="genus" reg="Timandra">T.</tp:taxon-name-part><tp:taxon-name-part taxon-name-part-type="species" reg="dichela">dichela</tp:taxon-name-part></tp:taxon-name></italic>, Hubei <bold>47</bold><italic><tp:taxon-name><tp:taxon-name-part taxon-name-part-type="genus" reg="Timandra">T.</tp:taxon-name-part><tp:taxon-name-part taxon-name-part-type="species" reg="synthaca">synthaca</tp:taxon-name-part></tp:taxon-name></italic>, Taiwan <bold>48</bold><italic><tp:taxon-name><tp:taxon-name-part taxon-name-part-type="genus" reg="Timandra">T.</tp:taxon-name-part><tp:taxon-name-part taxon-name-part-type="species" reg="convectaria">convectaria</tp:taxon-name-part></tp:taxon-name></italic>, Hainan <bold>49</bold><italic><tp:taxon-name><tp:taxon-name-part taxon-name-part-type="genus" reg="Timandra">T.</tp:taxon-name-part><tp:taxon-name-part taxon-name-part-type="species" reg="correspondens">correspondens</tp:taxon-name-part></tp:taxon-name></italic>, Tibet <bold>50</bold><italic><tp:taxon-name><tp:taxon-name-part taxon-name-part-type="genus" reg="Timandra">T.</tp:taxon-name-part><tp:taxon-name-part taxon-name-part-type="species" reg="adunca">adunca</tp:taxon-name-part></tp:taxon-name></italic> sp. n., holotype, Guangxi <bold>51</bold><italic><tp:taxon-name><tp:taxon-name-part taxon-name-part-type="genus" reg="Timandra">T.</tp:taxon-name-part><tp:taxon-name-part taxon-name-part-type="species" reg="quadrata">quadrata</tp:taxon-name-part></tp:taxon-name></italic> sp. n., Henan <bold>52</bold><italic><tp:taxon-name><tp:taxon-name-part taxon-name-part-type="genus" reg="Timandra">T.</tp:taxon-name-part><tp:taxon-name-part taxon-name-part-type="species" reg="accumulata">accumulata</tp:taxon-name-part></tp:taxon-name></italic> sp. n., holotype, Yunnan <bold>53</bold><italic><tp:taxon-name><tp:taxon-name-part taxon-name-part-type="genus" reg="Timandra">T.</tp:taxon-name-part><tp:taxon-name-part taxon-name-part-type="species" reg="comptaria">comptaria</tp:taxon-name-part></tp:taxon-name></italic>, Hubei <bold>54</bold><italic><tp:taxon-name><tp:taxon-name-part taxon-name-part-type="genus" reg="Timandra">T.</tp:taxon-name-part><tp:taxon-name-part taxon-name-part-type="species" reg="paralias">paralias</tp:taxon-name-part></tp:taxon-name></italic>, Heilongjian <bold>55</bold><italic><tp:taxon-name><tp:taxon-name-part taxon-name-part-type="genus" reg="Timandra">T.</tp:taxon-name-part><tp:taxon-name-part taxon-name-part-type="species" reg="viminea">viminea</tp:taxon-name-part></tp:taxon-name></italic> sp. n., holotype, Yunnan <bold>56</bold><italic><tp:taxon-name><tp:taxon-name-part taxon-name-part-type="genus" reg="Timandra">T.</tp:taxon-name-part><tp:taxon-name-part taxon-name-part-type="species" reg="oligoscia">oligoscia</tp:taxon-name-part></tp:taxon-name></italic>, Yunnan <bold>57</bold><italic><tp:taxon-name><tp:taxon-name-part taxon-name-part-type="genus" reg="Timandra">T.</tp:taxon-name-part><tp:taxon-name-part taxon-name-part-type="species" reg="ruptilinea">ruptilinea</tp:taxon-name-part></tp:taxon-name></italic>, Guangdong <bold>58</bold><italic><tp:taxon-name><tp:taxon-name-part taxon-name-part-type="genus" reg="Timandra">T.</tp:taxon-name-part><tp:taxon-name-part taxon-name-part-type="species" reg="extremaria">extremaria</tp:taxon-name-part></tp:taxon-name></italic>, Hubei <bold>59</bold><italic><tp:taxon-name><tp:taxon-name-part taxon-name-part-type="genus" reg="Timandra">T.</tp:taxon-name-part><tp:taxon-name-part taxon-name-part-type="species" reg="robusta">robusta</tp:taxon-name-part></tp:taxon-name></italic> sp. n., holotype, Yunnan <bold>60</bold><italic><tp:taxon-name><tp:taxon-name-part taxon-name-part-type="genus" reg="Timandra">T.</tp:taxon-name-part><tp:taxon-name-part taxon-name-part-type="species" reg="stueningi">stueningi</tp:taxon-name-part></tp:taxon-name></italic> sp. n., holotype, Taiwan. Scale bar: 1 mm.</p></caption><graphic xmlns:xlink="http://www.w3.org/1999/xlink" xlink:href="zookeys-829-043-g005.jpg" position="float" orientation="portrait" xlink:type="simple" id="oo_272892.jpg"/></fig><fig id="F6" position="float" orientation="portrait"><label>Figures 61–68.</label><caption><p>Female genitalia of <italic><tp:taxon-name><tp:taxon-name-part taxon-name-part-type="genus" reg="Timandra">Timandra</tp:taxon-name-part></tp:taxon-name></italic>. <bold>61</bold><italic><tp:taxon-name><tp:taxon-name-part taxon-name-part-type="genus" reg="Timandra">T.</tp:taxon-name-part><tp:taxon-name-part taxon-name-part-type="species" reg="griseata">griseata</tp:taxon-name-part></tp:taxon-name></italic>, Xinjiang <bold>62</bold><italic><tp:taxon-name><tp:taxon-name-part taxon-name-part-type="genus" reg="Timandra">T.</tp:taxon-name-part><tp:taxon-name-part taxon-name-part-type="species" reg="recompta">recompta</tp:taxon-name-part></tp:taxon-name></italic>, Xinjiang <bold>63</bold><italic><tp:taxon-name><tp:taxon-name-part taxon-name-part-type="genus" reg="Timandra">T.</tp:taxon-name-part><tp:taxon-name-part taxon-name-part-type="species" reg="apicirosea">apicirosea</tp:taxon-name-part></tp:taxon-name></italic>, Sichuan <bold>64</bold><italic><tp:taxon-name><tp:taxon-name-part taxon-name-part-type="genus" reg="Timandra">T.</tp:taxon-name-part><tp:taxon-name-part taxon-name-part-type="species" reg="dichela">dichela</tp:taxon-name-part></tp:taxon-name></italic>, Jiangxi <bold>65</bold><italic><tp:taxon-name><tp:taxon-name-part taxon-name-part-type="genus" reg="Timandra">T.</tp:taxon-name-part><tp:taxon-name-part taxon-name-part-type="species" reg="convectaria">convectaria</tp:taxon-name-part></tp:taxon-name></italic>, Fujian <bold>66</bold><italic><tp:taxon-name><tp:taxon-name-part taxon-name-part-type="genus" reg="Timandra">T.</tp:taxon-name-part><tp:taxon-name-part taxon-name-part-type="species" reg="correspondens">correspondens</tp:taxon-name-part></tp:taxon-name></italic>, Tibet <bold>67</bold><italic><tp:taxon-name><tp:taxon-name-part taxon-name-part-type="genus" reg="Timandra">T.</tp:taxon-name-part><tp:taxon-name-part taxon-name-part-type="species" reg="adunca">adunca</tp:taxon-name-part></tp:taxon-name></italic> sp. n., Yunnan <bold>68</bold><italic><tp:taxon-name><tp:taxon-name-part taxon-name-part-type="genus" reg="Timandra">T.</tp:taxon-name-part><tp:taxon-name-part taxon-name-part-type="species" reg="accumulata">accumulata</tp:taxon-name-part></tp:taxon-name></italic> sp. n., Yunnan. Scale bar: 1 mm.</p></caption><graphic xmlns:xlink="http://www.w3.org/1999/xlink" xlink:href="zookeys-829-043-g006.jpg" position="float" orientation="portrait" xlink:type="simple" id="oo_272893.jpg"/></fig></tp:treatment-sec><ref-list><ref id="B37"><mixed-citation xmlns:xlink="http://www.w3.org/1999/xlink" xlink:type="simple"><person-group><name name-style="western"><surname>Prout</surname><given-names>LB</given-names></name></person-group> (<year>1934</year>) <source><tp:taxon-name><tp:taxon-name-part taxon-name-part-type="family">Geometridae</tp:taxon-name-part></tp:taxon-name>: subfamilia <tp:taxon-name><tp:taxon-name-part taxon-name-part-type="subfamily">Sterrhinae</tp:taxon-name-part></tp:taxon-name>. In: Strand E (Ed.) Lepidopterorum Catalogus 61, 63, 68. W.</source><publisher-name>Junk</publisher-name>, <publisher-loc>Berlin</publisher-loc>, <size units="page">486 pp</size>.</mixed-citation></ref></ref-list></tp:taxon-treatment>
