# Supplementary material for: A review of Timandra Duponchel, 1829 from China, with description of seven new species (Lepidoptera, Geometridae)
Source: Zookeys. 2019 Mar 11;829:43–74. doi: 10.3897/zookeys.829.29708 (PMC6422932; doi:10.3897/zookeys.829.29708)
Supplement: XML Treatment for Timandra quadrata [file zookeys.829.29708-treatment12.xml]

<!DOCTYPE tp:taxon-treatment
  PUBLIC "-//TaxonX//DTD Taxonomic Treatment Publishing DTD v0 20100105//EN" "tax-treatment-NSO.dtd">
<tp:taxon-treatment xmlns:tp="http://www.plazi.org/taxpub"><tp:treatment-meta><kwd-group><label>Taxon classification</label><kwd><named-content xmlns:xlink="http://www.w3.org/1999/xlink" content-type="kingdom">Animalia</named-content></kwd><kwd><named-content xmlns:xlink="http://www.w3.org/1999/xlink" content-type="order">Lepidoptera</named-content></kwd><kwd><named-content xmlns:xlink="http://www.w3.org/1999/xlink" content-type="family">Geometridae</named-content></kwd></kwd-group><mixed-citation publication-type="journal"><person-group><name><surname>Cui</surname><given-names>Le</given-names></name><name><surname>Xue</surname><given-names>Dayong</given-names></name><name><surname>Jiang</surname><given-names>Nan</given-names></name></person-group><article-title>A review of <italic><tp:taxon-name><tp:taxon-name-part taxon-name-part-type="genus" reg="Timandra">Timandra</tp:taxon-name-part></tp:taxon-name></italic> Duponchel, 1829 from China, with description of seven new species (<tp:taxon-name><tp:taxon-name-part taxon-name-part-type="order">Lepidoptera</tp:taxon-name-part></tp:taxon-name>, <tp:taxon-name><tp:taxon-name-part taxon-name-part-type="family">Geometridae</tp:taxon-name-part></tp:taxon-name>)</article-title><source>Zookeys</source><day>11</day><month>3</month><year>2019</year><volume>829</volume><fpage>43</fpage><lpage>74</lpage><pub-id pub-id-type="doi">10.3897/zookeys.829.29708</pub-id></mixed-citation></tp:treatment-meta><tp:nomenclature><tp:taxon-name>
            <tp:taxon-name-part taxon-name-part-type="genus" reg="Timandra">Timandra</tp:taxon-name-part>
            <tp:taxon-name-part taxon-name-part-type="species" reg="quadrata">quadrata</tp:taxon-name-part>
            <object-id xmlns:xlink="http://www.w3.org/1999/xlink" content-type="zoobank" xlink:type="simple">http://zoobank.org/18EDC70D-B76A-4AF5-85BD-A0CBD34D5307</object-id>
          </tp:taxon-name><tp:taxon-status xmlns:xlink="http://www.w3.org/1999/xlink" xlink:type="simple">sp. n.</tp:taxon-status><xref ref-type="fig" rid="F1">Figs 10</xref><xref ref-type="fig" rid="F3">, 28</xref><xref ref-type="fig" rid="F5">, 51</xref></tp:nomenclature><tp:treatment-sec sec-type="description" id="SECID0EIKAI"><title>Description.</title><p><italic>Head.</italic> Antennae bipectinate in basal four-fifths in male, dorsal surface of shaft with reddish-brown scales, pectination yellowish-brown to blackish-brown. Frons dark yellowish-brown with ventral side yellowish-white and slightly protruding. Labial palpi yellowish-brown, not extending beyond frons. Vertex yellowish-white. <italic>Thorax</italic>. Patagia brown. Tegulae and thorax greyish-brown. Hind tibia with two pairs of spurs in male. Forewing length: male 14 mm. Apex of forewing pointed; outer margin weakly protruding; apex of hindwing rounded; outer margin forming a small protrusion on vein M<sub>3</sub>. Wing colour yellowish-brown. Forewing with costa covered with brown spots especially on basal half; antemedial line reddish-brown, very narrow and nearly straight; discal spot greyish-black and small, short bar-like; medial line reddish-brown; postmedial line greyish-brown, separated from medial line on vein M<sub>1</sub>, slightly protruding between M<sub>2</sub> and CuA<sub>1</sub>; two blackish-brown spots present on veins R<sub>4</sub> and R<sub>5</sub> outside postmedial line; terminal line and fringes reddish-brown. Hindwing with medial line reddish-brown and straight; postmedial line grey, slightly protruding between M<sub>3</sub> and CuA<sub>1</sub>; fringes similar to those of forewing. Underside densely covered with brown speckles; stripes deep brown; discal spot and postmedial line more distinct than those on upperside.</p><fig id="F3" position="float" orientation="portrait"><label>Figures 28–35.</label><caption><p>Male genitalia of <italic><tp:taxon-name><tp:taxon-name-part taxon-name-part-type="genus" reg="Timandra">Timandra</tp:taxon-name-part></tp:taxon-name></italic>. <bold>28</bold><italic><tp:taxon-name><tp:taxon-name-part taxon-name-part-type="genus" reg="Timandra">T.</tp:taxon-name-part><tp:taxon-name-part taxon-name-part-type="species" reg="quadrata">quadrata</tp:taxon-name-part></tp:taxon-name></italic> sp. n., black bars show the socii, Henan <bold>29</bold><italic><tp:taxon-name><tp:taxon-name-part taxon-name-part-type="genus" reg="Timandra">T.</tp:taxon-name-part><tp:taxon-name-part taxon-name-part-type="species" reg="accumulata">accumulata</tp:taxon-name-part></tp:taxon-name></italic> sp. n., holotype, Yunnan <bold>30</bold><italic><tp:taxon-name><tp:taxon-name-part taxon-name-part-type="genus" reg="Timandra">T.</tp:taxon-name-part><tp:taxon-name-part taxon-name-part-type="species" reg="comptaria">comptaria</tp:taxon-name-part></tp:taxon-name></italic>, Hubei <bold>31</bold><italic><tp:taxon-name><tp:taxon-name-part taxon-name-part-type="genus" reg="Timandra">T.</tp:taxon-name-part><tp:taxon-name-part taxon-name-part-type="species" reg="paralias">paralias</tp:taxon-name-part></tp:taxon-name></italic>, Hebei <bold>32</bold><italic><tp:taxon-name><tp:taxon-name-part taxon-name-part-type="genus" reg="Timandra">T.</tp:taxon-name-part><tp:taxon-name-part taxon-name-part-type="species" reg="viminea">viminea</tp:taxon-name-part></tp:taxon-name></italic> sp. n., holotype, Yunnan <bold>33</bold><italic><tp:taxon-name><tp:taxon-name-part taxon-name-part-type="genus" reg="Timandra">T.</tp:taxon-name-part><tp:taxon-name-part taxon-name-part-type="species" reg="oligoscia">oligoscia</tp:taxon-name-part></tp:taxon-name></italic>, Yunnan <bold>34</bold><italic><tp:taxon-name><tp:taxon-name-part taxon-name-part-type="genus" reg="Timandra">T.</tp:taxon-name-part><tp:taxon-name-part taxon-name-part-type="species" reg="ruptilinea">ruptilinea</tp:taxon-name-part></tp:taxon-name></italic>, Guangdong <bold>35</bold><italic><tp:taxon-name><tp:taxon-name-part taxon-name-part-type="genus" reg="Timandra">T.</tp:taxon-name-part><tp:taxon-name-part taxon-name-part-type="species" reg="extremaria">extremaria</tp:taxon-name-part></tp:taxon-name></italic>, Hubei. Scale bar: 1 mm.</p></caption><graphic xmlns:xlink="http://www.w3.org/1999/xlink" xlink:href="zookeys-829-043-g003.jpg" position="float" orientation="portrait" xlink:type="simple" id="oo_272890.jpg"/></fig><p><bold><italic>Male genitalia</italic>.</bold> Uncus short, finger-like. Socii digitiform, short and broad, slightly beyond uncus. Costa broad at basal half, forming a right angle at terminal half, acute at apex; apex of valvula quadrate; a long, slightly curved digitiform arm stretching from cleft between valvula and sacculus; sacculus short, approximately half as long as valvula, narrow at apical one-third, rounded and setose at apex. Juxta long and narrow, tapered in terminal half. Saccus rounded at apex. Aedeagus slightly curved; vesica without cornutus.</p><p><bold><italic>Female genitalia</italic>.</bold> Unknown.</p></tp:treatment-sec><tp:treatment-sec sec-type="diagnosis" id="SECID0EMPAI"><title>Diagnosis.</title><p><italic><tp:taxon-name><tp:taxon-name-part taxon-name-part-type="genus" reg="Timandra">T.</tp:taxon-name-part><tp:taxon-name-part taxon-name-part-type="species" reg="quadrata">quadrata</tp:taxon-name-part></tp:taxon-name></italic> is very closely related with <italic><tp:taxon-name><tp:taxon-name-part taxon-name-part-type="genus" reg="Timandra">T.</tp:taxon-name-part><tp:taxon-name-part taxon-name-part-type="species" reg="convectaria">convectaria</tp:taxon-name-part></tp:taxon-name></italic>, the medial line of the forewing is weakly curved, while it is absolutely straight in <italic><tp:taxon-name><tp:taxon-name-part taxon-name-part-type="genus" reg="Timandra">T.</tp:taxon-name-part><tp:taxon-name-part taxon-name-part-type="species" reg="convectaria">convectaria</tp:taxon-name-part></tp:taxon-name></italic>; a sharp protrusion is absent in <italic><tp:taxon-name><tp:taxon-name-part taxon-name-part-type="genus" reg="Timandra">T.</tp:taxon-name-part><tp:taxon-name-part taxon-name-part-type="species" reg="quadrata">quadrata</tp:taxon-name-part></tp:taxon-name></italic>, while it is present in <italic><tp:taxon-name><tp:taxon-name-part taxon-name-part-type="genus" reg="Timandra">T.</tp:taxon-name-part><tp:taxon-name-part taxon-name-part-type="species" reg="convectaria">convectaria</tp:taxon-name-part></tp:taxon-name></italic>; the postmedial line of the hindwing is less protruded in <italic><tp:taxon-name><tp:taxon-name-part taxon-name-part-type="genus" reg="Timandra">T.</tp:taxon-name-part><tp:taxon-name-part taxon-name-part-type="species" reg="quadrata">quadrata</tp:taxon-name-part></tp:taxon-name></italic> than in <italic><tp:taxon-name><tp:taxon-name-part taxon-name-part-type="genus" reg="Timandra">T.</tp:taxon-name-part><tp:taxon-name-part taxon-name-part-type="species" reg="convectaria">convectaria</tp:taxon-name-part></tp:taxon-name></italic>. The male genitalia of <italic><tp:taxon-name><tp:taxon-name-part taxon-name-part-type="genus" reg="Timandra">T.</tp:taxon-name-part><tp:taxon-name-part taxon-name-part-type="species" reg="quadrata">quadrata</tp:taxon-name-part></tp:taxon-name></italic> are also similar to those of <italic><tp:taxon-name><tp:taxon-name-part taxon-name-part-type="genus" reg="Timandra">T.</tp:taxon-name-part><tp:taxon-name-part taxon-name-part-type="species" reg="convectaria">convectaria</tp:taxon-name-part></tp:taxon-name></italic>, but the socii are slightly stouter than those of <italic><tp:taxon-name><tp:taxon-name-part taxon-name-part-type="genus" reg="Timandra">T.</tp:taxon-name-part><tp:taxon-name-part taxon-name-part-type="species" reg="convectaria">convectaria</tp:taxon-name-part></tp:taxon-name></italic>; the costa of the valvula is strongly angled centrally in <italic><tp:taxon-name><tp:taxon-name-part taxon-name-part-type="genus" reg="Timandra">T.</tp:taxon-name-part><tp:taxon-name-part taxon-name-part-type="species" reg="quadrata">quadrata</tp:taxon-name-part></tp:taxon-name></italic>, but straight in <italic><tp:taxon-name><tp:taxon-name-part taxon-name-part-type="genus" reg="Timandra">T.</tp:taxon-name-part><tp:taxon-name-part taxon-name-part-type="species" reg="convectaria">convectaria</tp:taxon-name-part></tp:taxon-name></italic>; the sacculus is much shorter in <italic><tp:taxon-name><tp:taxon-name-part taxon-name-part-type="genus" reg="Timandra">T.</tp:taxon-name-part><tp:taxon-name-part taxon-name-part-type="species" reg="quadrata">quadrata</tp:taxon-name-part></tp:taxon-name></italic> than in <italic><tp:taxon-name><tp:taxon-name-part taxon-name-part-type="genus" reg="Timandra">T.</tp:taxon-name-part><tp:taxon-name-part taxon-name-part-type="species" reg="convectaria">convectaria</tp:taxon-name-part></tp:taxon-name></italic>; the cornutus is absent in <italic><tp:taxon-name><tp:taxon-name-part taxon-name-part-type="genus" reg="Timandra">T.</tp:taxon-name-part><tp:taxon-name-part taxon-name-part-type="species" reg="quadrata">quadrata</tp:taxon-name-part></tp:taxon-name></italic>, but is present as a long stripe in <italic><tp:taxon-name><tp:taxon-name-part taxon-name-part-type="genus" reg="Timandra">T.</tp:taxon-name-part><tp:taxon-name-part taxon-name-part-type="species" reg="convectaria">convectaria</tp:taxon-name-part></tp:taxon-name></italic>. For more comparisions, see <italic><tp:taxon-name><tp:taxon-name-part taxon-name-part-type="genus" reg="Timandra">T.</tp:taxon-name-part><tp:taxon-name-part taxon-name-part-type="species" reg="convectaria">convectaria</tp:taxon-name-part></tp:taxon-name></italic> above.</p></tp:treatment-sec><tp:treatment-sec sec-type="type material" id="SECID0ENVAI"><title>Type material.</title><p>Holotype, ♂, <bold>CHINA: Hubei</bold> (<named-content xmlns:xlink="http://www.w3.org/1999/xlink" content-type="dwc:institutional_code" xlink:type="simple">IZCAS</named-content>): 1♂, Shennongjia, Honghua, 860 m, 17.VIII.1981, coll. Han Yinheng. Paratype: <bold>Henan</bold> (<named-content xmlns:xlink="http://www.w3.org/1999/xlink" content-type="dwc:institutional_code" xlink:type="simple">IZCAS</named-content>): 1♂, Baiyun Shan conservation area, 1550 m, 13–15.VIII.2008, coll. Xue Dayong.</p></tp:treatment-sec><tp:treatment-sec sec-type="distribution" id="SECID0EBWAI"><title>Distribution.</title><p>China (Henan, Hubei).</p></tp:treatment-sec><tp:treatment-sec sec-type="etymology" id="SECID0EGWAI"><title>Etymology.</title><p>The species is named based on the Latin <italic>mancus</italic>, which refers to the absence of the socii in the male genitalia.</p></tp:treatment-sec><tp:treatment-sec><!--Section generated to contain objects referenced in tp:taxon-treatment.--><fig id="F1" position="float" orientation="portrait"><label>Figures 1–19.</label><caption><p>Adults of <italic><tp:taxon-name><tp:taxon-name-part taxon-name-part-type="genus" reg="Timandra">Timandra</tp:taxon-name-part></tp:taxon-name></italic>. <bold>1</bold><italic><tp:taxon-name><tp:taxon-name-part taxon-name-part-type="genus" reg="Timandra">T.</tp:taxon-name-part><tp:taxon-name-part taxon-name-part-type="species" reg="griseata">griseata</tp:taxon-name-part></tp:taxon-name></italic>, female, Xinjiang <bold>2</bold><italic><tp:taxon-name><tp:taxon-name-part taxon-name-part-type="genus" reg="Timandra">T.</tp:taxon-name-part><tp:taxon-name-part taxon-name-part-type="species" reg="recompta">recompta</tp:taxon-name-part></tp:taxon-name></italic>, male, Beijing <bold>3</bold><italic><tp:taxon-name><tp:taxon-name-part taxon-name-part-type="genus" reg="Timandra">T.</tp:taxon-name-part><tp:taxon-name-part taxon-name-part-type="species" reg="apicirosea">apicirosea</tp:taxon-name-part></tp:taxon-name></italic>, male, Sichuan <bold>4</bold><italic><tp:taxon-name><tp:taxon-name-part taxon-name-part-type="genus" reg="Timandra">T.</tp:taxon-name-part><tp:taxon-name-part taxon-name-part-type="species" reg="distorta">distorta</tp:taxon-name-part></tp:taxon-name></italic> sp. n., holotype, male, Tibet <bold>5</bold><italic><tp:taxon-name><tp:taxon-name-part taxon-name-part-type="genus" reg="Timandra">T.</tp:taxon-name-part><tp:taxon-name-part taxon-name-part-type="species" reg="dichela">dichela</tp:taxon-name-part></tp:taxon-name></italic>, male, Hubei <bold>6</bold><italic><tp:taxon-name><tp:taxon-name-part taxon-name-part-type="genus" reg="Timandra">T.</tp:taxon-name-part><tp:taxon-name-part taxon-name-part-type="species" reg="synthaca">synthaca</tp:taxon-name-part></tp:taxon-name></italic>, holotype, male, Taiwan <bold>7</bold><italic><tp:taxon-name><tp:taxon-name-part taxon-name-part-type="genus" reg="Timandra">T.</tp:taxon-name-part><tp:taxon-name-part taxon-name-part-type="species" reg="convectaria">convectaria</tp:taxon-name-part></tp:taxon-name></italic>, male, Guangxi <bold>8</bold><italic><tp:taxon-name><tp:taxon-name-part taxon-name-part-type="genus" reg="Timandra">T.</tp:taxon-name-part><tp:taxon-name-part taxon-name-part-type="species" reg="correspondens">correspondens</tp:taxon-name-part></tp:taxon-name></italic>, male, Tibet <bold>9</bold><italic><tp:taxon-name><tp:taxon-name-part taxon-name-part-type="genus" reg="Timandra">T.</tp:taxon-name-part><tp:taxon-name-part taxon-name-part-type="species" reg="adunca">adunca</tp:taxon-name-part></tp:taxon-name></italic> sp. n., holotype, male, Yunnan <bold>10</bold><italic><tp:taxon-name><tp:taxon-name-part taxon-name-part-type="genus" reg="Timandra">T.</tp:taxon-name-part><tp:taxon-name-part taxon-name-part-type="species" reg="quadrata">quadrata</tp:taxon-name-part></tp:taxon-name></italic> sp. n., holotype, male, Hubei <bold>11</bold><italic><tp:taxon-name><tp:taxon-name-part taxon-name-part-type="genus" reg="Timandra">T.</tp:taxon-name-part><tp:taxon-name-part taxon-name-part-type="species" reg="accumulata">accumulata</tp:taxon-name-part></tp:taxon-name></italic> sp. n., holotype, male, Yunnan <bold>12</bold><italic><tp:taxon-name><tp:taxon-name-part taxon-name-part-type="genus" reg="Timandra">T.</tp:taxon-name-part><tp:taxon-name-part taxon-name-part-type="species" reg="comptaria">comptaria</tp:taxon-name-part></tp:taxon-name></italic>, male, Zhejiang <bold>13</bold><italic><tp:taxon-name><tp:taxon-name-part taxon-name-part-type="genus" reg="Timandra">T.</tp:taxon-name-part><tp:taxon-name-part taxon-name-part-type="species" reg="paralias">paralias</tp:taxon-name-part></tp:taxon-name></italic>, male, Hebei <bold>14</bold><italic><tp:taxon-name><tp:taxon-name-part taxon-name-part-type="genus" reg="Timandra">T.</tp:taxon-name-part><tp:taxon-name-part taxon-name-part-type="species" reg="viminea">viminea</tp:taxon-name-part></tp:taxon-name></italic> sp. n., holotype, male, Yunnan <bold>15</bold><italic><tp:taxon-name><tp:taxon-name-part taxon-name-part-type="genus" reg="Timandra">T.</tp:taxon-name-part><tp:taxon-name-part taxon-name-part-type="species" reg="oligoscia">oligoscia</tp:taxon-name-part></tp:taxon-name></italic>, male, Yunnan <bold>16</bold><italic><tp:taxon-name><tp:taxon-name-part taxon-name-part-type="genus" reg="Timandra">T.</tp:taxon-name-part><tp:taxon-name-part taxon-name-part-type="species" reg="ruptilinea">ruptilinea</tp:taxon-name-part></tp:taxon-name></italic>, male, Guangdong <bold>17</bold><italic><tp:taxon-name><tp:taxon-name-part taxon-name-part-type="genus" reg="Timandra">T.</tp:taxon-name-part><tp:taxon-name-part taxon-name-part-type="species" reg="extremaria">extremaria</tp:taxon-name-part></tp:taxon-name></italic>, male, Gansu <bold>18</bold><italic><tp:taxon-name><tp:taxon-name-part taxon-name-part-type="genus" reg="Timandra">T.</tp:taxon-name-part><tp:taxon-name-part taxon-name-part-type="species" reg="robusta">robusta</tp:taxon-name-part></tp:taxon-name></italic> sp. n., holotype, male, Yunnan <bold>19</bold><italic><tp:taxon-name><tp:taxon-name-part taxon-name-part-type="genus" reg="Timandra">T.</tp:taxon-name-part><tp:taxon-name-part taxon-name-part-type="species" reg="stueningi">stueningi</tp:taxon-name-part></tp:taxon-name></italic> sp. n., holotype, male, Taiwan. Scale bar: 1 cm.</p></caption><graphic xmlns:xlink="http://www.w3.org/1999/xlink" xlink:href="zookeys-829-043-g001.jpg" position="float" orientation="portrait" xlink:type="simple" id="oo_272888.jpg"/></fig><fig id="F5" position="float" orientation="portrait"><label>Figures 43–60.</label><caption><p>Aedeagus of <italic><tp:taxon-name><tp:taxon-name-part taxon-name-part-type="genus" reg="Timandra">Timandra</tp:taxon-name-part></tp:taxon-name></italic>. <bold>43</bold><italic><tp:taxon-name><tp:taxon-name-part taxon-name-part-type="genus" reg="Timandra">T.</tp:taxon-name-part><tp:taxon-name-part taxon-name-part-type="species" reg="recompta">recompta</tp:taxon-name-part></tp:taxon-name></italic>, Gansu <bold>44</bold><italic><tp:taxon-name><tp:taxon-name-part taxon-name-part-type="genus" reg="Timandra">T.</tp:taxon-name-part><tp:taxon-name-part taxon-name-part-type="species" reg="apicirosea">apicirosea</tp:taxon-name-part></tp:taxon-name></italic>, Sichuan <bold>45</bold><italic><tp:taxon-name><tp:taxon-name-part taxon-name-part-type="genus" reg="Timandra">T.</tp:taxon-name-part><tp:taxon-name-part taxon-name-part-type="species" reg="distorta">distorta</tp:taxon-name-part></tp:taxon-name></italic> sp. n., holotype, Tibet <bold>46</bold><italic><tp:taxon-name><tp:taxon-name-part taxon-name-part-type="genus" reg="Timandra">T.</tp:taxon-name-part><tp:taxon-name-part taxon-name-part-type="species" reg="dichela">dichela</tp:taxon-name-part></tp:taxon-name></italic>, Hubei <bold>47</bold><italic><tp:taxon-name><tp:taxon-name-part taxon-name-part-type="genus" reg="Timandra">T.</tp:taxon-name-part><tp:taxon-name-part taxon-name-part-type="species" reg="synthaca">synthaca</tp:taxon-name-part></tp:taxon-name></italic>, Taiwan <bold>48</bold><italic><tp:taxon-name><tp:taxon-name-part taxon-name-part-type="genus" reg="Timandra">T.</tp:taxon-name-part><tp:taxon-name-part taxon-name-part-type="species" reg="convectaria">convectaria</tp:taxon-name-part></tp:taxon-name></italic>, Hainan <bold>49</bold><italic><tp:taxon-name><tp:taxon-name-part taxon-name-part-type="genus" reg="Timandra">T.</tp:taxon-name-part><tp:taxon-name-part taxon-name-part-type="species" reg="correspondens">correspondens</tp:taxon-name-part></tp:taxon-name></italic>, Tibet <bold>50</bold><italic><tp:taxon-name><tp:taxon-name-part taxon-name-part-type="genus" reg="Timandra">T.</tp:taxon-name-part><tp:taxon-name-part taxon-name-part-type="species" reg="adunca">adunca</tp:taxon-name-part></tp:taxon-name></italic> sp. n., holotype, Guangxi <bold>51</bold><italic><tp:taxon-name><tp:taxon-name-part taxon-name-part-type="genus" reg="Timandra">T.</tp:taxon-name-part><tp:taxon-name-part taxon-name-part-type="species" reg="quadrata">quadrata</tp:taxon-name-part></tp:taxon-name></italic> sp. n., Henan <bold>52</bold><italic><tp:taxon-name><tp:taxon-name-part taxon-name-part-type="genus" reg="Timandra">T.</tp:taxon-name-part><tp:taxon-name-part taxon-name-part-type="species" reg="accumulata">accumulata</tp:taxon-name-part></tp:taxon-name></italic> sp. n., holotype, Yunnan <bold>53</bold><italic><tp:taxon-name><tp:taxon-name-part taxon-name-part-type="genus" reg="Timandra">T.</tp:taxon-name-part><tp:taxon-name-part taxon-name-part-type="species" reg="comptaria">comptaria</tp:taxon-name-part></tp:taxon-name></italic>, Hubei <bold>54</bold><italic><tp:taxon-name><tp:taxon-name-part taxon-name-part-type="genus" reg="Timandra">T.</tp:taxon-name-part><tp:taxon-name-part taxon-name-part-type="species" reg="paralias">paralias</tp:taxon-name-part></tp:taxon-name></italic>, Heilongjian <bold>55</bold><italic><tp:taxon-name><tp:taxon-name-part taxon-name-part-type="genus" reg="Timandra">T.</tp:taxon-name-part><tp:taxon-name-part taxon-name-part-type="species" reg="viminea">viminea</tp:taxon-name-part></tp:taxon-name></italic> sp. n., holotype, Yunnan <bold>56</bold><italic><tp:taxon-name><tp:taxon-name-part taxon-name-part-type="genus" reg="Timandra">T.</tp:taxon-name-part><tp:taxon-name-part taxon-name-part-type="species" reg="oligoscia">oligoscia</tp:taxon-name-part></tp:taxon-name></italic>, Yunnan <bold>57</bold><italic><tp:taxon-name><tp:taxon-name-part taxon-name-part-type="genus" reg="Timandra">T.</tp:taxon-name-part><tp:taxon-name-part taxon-name-part-type="species" reg="ruptilinea">ruptilinea</tp:taxon-name-part></tp:taxon-name></italic>, Guangdong <bold>58</bold><italic><tp:taxon-name><tp:taxon-name-part taxon-name-part-type="genus" reg="Timandra">T.</tp:taxon-name-part><tp:taxon-name-part taxon-name-part-type="species" reg="extremaria">extremaria</tp:taxon-name-part></tp:taxon-name></italic>, Hubei <bold>59</bold><italic><tp:taxon-name><tp:taxon-name-part taxon-name-part-type="genus" reg="Timandra">T.</tp:taxon-name-part><tp:taxon-name-part taxon-name-part-type="species" reg="robusta">robusta</tp:taxon-name-part></tp:taxon-name></italic> sp. n., holotype, Yunnan <bold>60</bold><italic><tp:taxon-name><tp:taxon-name-part taxon-name-part-type="genus" reg="Timandra">T.</tp:taxon-name-part><tp:taxon-name-part taxon-name-part-type="species" reg="stueningi">stueningi</tp:taxon-name-part></tp:taxon-name></italic> sp. n., holotype, Taiwan. Scale bar: 1 mm.</p></caption><graphic xmlns:xlink="http://www.w3.org/1999/xlink" xlink:href="zookeys-829-043-g005.jpg" position="float" orientation="portrait" xlink:type="simple" id="oo_272892.jpg"/></fig></tp:treatment-sec></tp:taxon-treatment>
