# Supplementary material for: A review of Timandra Duponchel, 1829 from China, with description of seven new species (Lepidoptera, Geometridae)
Source: Zookeys. 2019 Mar 11;829:43–74. doi: 10.3897/zookeys.829.29708 (PMC6422932; doi:10.3897/zookeys.829.29708)
Supplement: XML Treatment for Timandra paralias [file zookeys.829.29708-treatment15.xml]

<!DOCTYPE tp:taxon-treatment
  PUBLIC "-//TaxonX//DTD Taxonomic Treatment Publishing DTD v0 20100105//EN" "tax-treatment-NSO.dtd">
<tp:taxon-treatment xmlns:tp="http://www.plazi.org/taxpub"><tp:treatment-meta><kwd-group><label>Taxon classification</label><kwd><named-content xmlns:xlink="http://www.w3.org/1999/xlink" content-type="kingdom">Animalia</named-content></kwd><kwd><named-content xmlns:xlink="http://www.w3.org/1999/xlink" content-type="order">Lepidoptera</named-content></kwd><kwd><named-content xmlns:xlink="http://www.w3.org/1999/xlink" content-type="family">Geometridae</named-content></kwd></kwd-group><mixed-citation publication-type="journal"><person-group><name><surname>Cui</surname><given-names>Le</given-names></name><name><surname>Xue</surname><given-names>Dayong</given-names></name><name><surname>Jiang</surname><given-names>Nan</given-names></name></person-group><article-title>A review of <italic><tp:taxon-name><tp:taxon-name-part taxon-name-part-type="genus" reg="Timandra">Timandra</tp:taxon-name-part></tp:taxon-name></italic> Duponchel, 1829 from China, with description of seven new species (<tp:taxon-name><tp:taxon-name-part taxon-name-part-type="order">Lepidoptera</tp:taxon-name-part></tp:taxon-name>, <tp:taxon-name><tp:taxon-name-part taxon-name-part-type="family">Geometridae</tp:taxon-name-part></tp:taxon-name>)</article-title><source>Zookeys</source><day>11</day><month>3</month><year>2019</year><volume>829</volume><fpage>43</fpage><lpage>74</lpage><pub-id pub-id-type="doi">10.3897/zookeys.829.29708</pub-id></mixed-citation></tp:treatment-meta><tp:nomenclature><tp:taxon-name>
            <tp:taxon-name-part taxon-name-part-type="genus" reg="Timandra">Timandra</tp:taxon-name-part>
            <tp:taxon-name-part taxon-name-part-type="species" reg="paralias">paralias</tp:taxon-name-part>
          </tp:taxon-name><tp:taxon-authority>(Prout, 1935)</tp:taxon-authority><xref ref-type="fig" rid="F1">Figs 13</xref><xref ref-type="fig" rid="F3">, 31</xref><xref ref-type="fig" rid="F5">, 54</xref><tp:nomenclature-citation-list><tp:nomenclature-citation><tp:taxon-name>
                <tp:taxon-name-part taxon-name-part-type="genus" reg="Calothysanis">Calothysanis</tp:taxon-name-part>
                <tp:taxon-name-part taxon-name-part-type="species" reg="paralias">paralias</tp:taxon-name-part>
              </tp:taxon-name><comment>Prout, 1935: 28, pl. 4, fig. c. Holotype ♂, Russia: Siberia (east), Vladimir Bay, at mouth of river (<named-content xmlns:xlink="http://www.w3.org/1999/xlink" content-type="dwc:institutional_code" xlink:type="simple">NHM</named-content>).</comment></tp:nomenclature-citation><tp:nomenclature-citation><tp:taxon-name>
                <tp:taxon-name-part taxon-name-part-type="genus" reg="Timandra">Timandra</tp:taxon-name-part>
                <tp:taxon-name-part taxon-name-part-type="species" reg="paralias">paralias</tp:taxon-name-part>
              </tp:taxon-name><comment>: <xref ref-type="bibr" rid="B24">Kaila and Albrecht 1994</xref>: 461.</comment></tp:nomenclature-citation></tp:nomenclature-citation-list></tp:nomenclature><tp:treatment-sec sec-type="diagnosis" id="SECID0EMQBI"><title>Diagnosis.</title><p>In the male genitalia, <italic><tp:taxon-name><tp:taxon-name-part taxon-name-part-type="genus" reg="Timandra">T.</tp:taxon-name-part><tp:taxon-name-part taxon-name-part-type="species" reg="paralias">paralias</tp:taxon-name-part></tp:taxon-name></italic> is unique by the angled apex of the right arm between the valvula and the sacculus. For more detailed comparisons with <italic><tp:taxon-name><tp:taxon-name-part taxon-name-part-type="genus" reg="Timandra">T.</tp:taxon-name-part><tp:taxon-name-part taxon-name-part-type="species" reg="comptaria">comptaria</tp:taxon-name-part></tp:taxon-name></italic>, see <italic><tp:taxon-name><tp:taxon-name-part taxon-name-part-type="genus" reg="Timandra">T.</tp:taxon-name-part><tp:taxon-name-part taxon-name-part-type="species" reg="comptaria">comptaria</tp:taxon-name-part></tp:taxon-name></italic>.</p></tp:treatment-sec><tp:treatment-sec sec-type="material" id="SECID0ETRBI"><title>Material examined.</title><p><bold>CHINA: Heilongjiang</bold> (<named-content xmlns:xlink="http://www.w3.org/1999/xlink" content-type="dwc:institutional_code" xlink:type="simple">IZCAS</named-content>): 3♂, Yichun, Dailing, 390 m, 15.VII.1958, 26.VII.1959, 11.VIII.1959, coll. Zhou Shixiu et al. <bold>Inner Mongolia</bold> (<named-content xmlns:xlink="http://www.w3.org/1999/xlink" content-type="dwc:institutional_code" xlink:type="simple">IZCAS</named-content>): 1♂, Jiwen, 16.VII.1982; 2♂, Chifeng, Eqi, 12–14.VII.1987, coll. Liu Chunxiang et al. <bold>Hebei</bold> (<named-content xmlns:xlink="http://www.w3.org/1999/xlink" content-type="dwc:institutional_code" xlink:type="simple">IZCAS</named-content>): 1♂, Xiaowutai Shan, Nantai, 1700 m, 7.VII.1964, coll. Wang Chunguang; 1♂, Chicheng, Longmensuo, Liuzhuangzi, 10–11.VIII.2006, coll. Yang Chao.</p></tp:treatment-sec><tp:treatment-sec sec-type="distribution" id="SECID0EOSBI"><title>Distribution.</title><p>China (Heilongjiang, Inner Mongolia, Hebei), Russia (Siberia).</p><fig id="F5" position="float" orientation="portrait"><label>Figures 43–60.</label><caption><p>Aedeagus of <italic><tp:taxon-name><tp:taxon-name-part taxon-name-part-type="genus" reg="Timandra">Timandra</tp:taxon-name-part></tp:taxon-name></italic>. <bold>43</bold><italic><tp:taxon-name><tp:taxon-name-part taxon-name-part-type="genus" reg="Timandra">T.</tp:taxon-name-part><tp:taxon-name-part taxon-name-part-type="species" reg="recompta">recompta</tp:taxon-name-part></tp:taxon-name></italic>, Gansu <bold>44</bold><italic><tp:taxon-name><tp:taxon-name-part taxon-name-part-type="genus" reg="Timandra">T.</tp:taxon-name-part><tp:taxon-name-part taxon-name-part-type="species" reg="apicirosea">apicirosea</tp:taxon-name-part></tp:taxon-name></italic>, Sichuan <bold>45</bold><italic><tp:taxon-name><tp:taxon-name-part taxon-name-part-type="genus" reg="Timandra">T.</tp:taxon-name-part><tp:taxon-name-part taxon-name-part-type="species" reg="distorta">distorta</tp:taxon-name-part></tp:taxon-name></italic> sp. n., holotype, Tibet <bold>46</bold><italic><tp:taxon-name><tp:taxon-name-part taxon-name-part-type="genus" reg="Timandra">T.</tp:taxon-name-part><tp:taxon-name-part taxon-name-part-type="species" reg="dichela">dichela</tp:taxon-name-part></tp:taxon-name></italic>, Hubei <bold>47</bold><italic><tp:taxon-name><tp:taxon-name-part taxon-name-part-type="genus" reg="Timandra">T.</tp:taxon-name-part><tp:taxon-name-part taxon-name-part-type="species" reg="synthaca">synthaca</tp:taxon-name-part></tp:taxon-name></italic>, Taiwan <bold>48</bold><italic><tp:taxon-name><tp:taxon-name-part taxon-name-part-type="genus" reg="Timandra">T.</tp:taxon-name-part><tp:taxon-name-part taxon-name-part-type="species" reg="convectaria">convectaria</tp:taxon-name-part></tp:taxon-name></italic>, Hainan <bold>49</bold><italic><tp:taxon-name><tp:taxon-name-part taxon-name-part-type="genus" reg="Timandra">T.</tp:taxon-name-part><tp:taxon-name-part taxon-name-part-type="species" reg="correspondens">correspondens</tp:taxon-name-part></tp:taxon-name></italic>, Tibet <bold>50</bold><italic><tp:taxon-name><tp:taxon-name-part taxon-name-part-type="genus" reg="Timandra">T.</tp:taxon-name-part><tp:taxon-name-part taxon-name-part-type="species" reg="adunca">adunca</tp:taxon-name-part></tp:taxon-name></italic> sp. n., holotype, Guangxi <bold>51</bold><italic><tp:taxon-name><tp:taxon-name-part taxon-name-part-type="genus" reg="Timandra">T.</tp:taxon-name-part><tp:taxon-name-part taxon-name-part-type="species" reg="quadrata">quadrata</tp:taxon-name-part></tp:taxon-name></italic> sp. n., Henan <bold>52</bold><italic><tp:taxon-name><tp:taxon-name-part taxon-name-part-type="genus" reg="Timandra">T.</tp:taxon-name-part><tp:taxon-name-part taxon-name-part-type="species" reg="accumulata">accumulata</tp:taxon-name-part></tp:taxon-name></italic> sp. n., holotype, Yunnan <bold>53</bold><italic><tp:taxon-name><tp:taxon-name-part taxon-name-part-type="genus" reg="Timandra">T.</tp:taxon-name-part><tp:taxon-name-part taxon-name-part-type="species" reg="comptaria">comptaria</tp:taxon-name-part></tp:taxon-name></italic>, Hubei <bold>54</bold><italic><tp:taxon-name><tp:taxon-name-part taxon-name-part-type="genus" reg="Timandra">T.</tp:taxon-name-part><tp:taxon-name-part taxon-name-part-type="species" reg="paralias">paralias</tp:taxon-name-part></tp:taxon-name></italic>, Heilongjian <bold>55</bold><italic><tp:taxon-name><tp:taxon-name-part taxon-name-part-type="genus" reg="Timandra">T.</tp:taxon-name-part><tp:taxon-name-part taxon-name-part-type="species" reg="viminea">viminea</tp:taxon-name-part></tp:taxon-name></italic> sp. n., holotype, Yunnan <bold>56</bold><italic><tp:taxon-name><tp:taxon-name-part taxon-name-part-type="genus" reg="Timandra">T.</tp:taxon-name-part><tp:taxon-name-part taxon-name-part-type="species" reg="oligoscia">oligoscia</tp:taxon-name-part></tp:taxon-name></italic>, Yunnan <bold>57</bold><italic><tp:taxon-name><tp:taxon-name-part taxon-name-part-type="genus" reg="Timandra">T.</tp:taxon-name-part><tp:taxon-name-part taxon-name-part-type="species" reg="ruptilinea">ruptilinea</tp:taxon-name-part></tp:taxon-name></italic>, Guangdong <bold>58</bold><italic><tp:taxon-name><tp:taxon-name-part taxon-name-part-type="genus" reg="Timandra">T.</tp:taxon-name-part><tp:taxon-name-part taxon-name-part-type="species" reg="extremaria">extremaria</tp:taxon-name-part></tp:taxon-name></italic>, Hubei <bold>59</bold><italic><tp:taxon-name><tp:taxon-name-part taxon-name-part-type="genus" reg="Timandra">T.</tp:taxon-name-part><tp:taxon-name-part taxon-name-part-type="species" reg="robusta">robusta</tp:taxon-name-part></tp:taxon-name></italic> sp. n., holotype, Yunnan <bold>60</bold><italic><tp:taxon-name><tp:taxon-name-part taxon-name-part-type="genus" reg="Timandra">T.</tp:taxon-name-part><tp:taxon-name-part taxon-name-part-type="species" reg="stueningi">stueningi</tp:taxon-name-part></tp:taxon-name></italic> sp. n., holotype, Taiwan. Scale bar: 1 mm.</p></caption><graphic xmlns:xlink="http://www.w3.org/1999/xlink" xlink:href="zookeys-829-043-g005.jpg" position="float" orientation="portrait" xlink:type="simple" id="oo_272892.jpg"/></fig></tp:treatment-sec><tp:treatment-sec><!--Section generated to contain objects referenced in tp:taxon-treatment.--><fig id="F1" position="float" orientation="portrait"><label>Figures 1–19.</label><caption><p>Adults of <italic><tp:taxon-name><tp:taxon-name-part taxon-name-part-type="genus" reg="Timandra">Timandra</tp:taxon-name-part></tp:taxon-name></italic>. <bold>1</bold><italic><tp:taxon-name><tp:taxon-name-part taxon-name-part-type="genus" reg="Timandra">T.</tp:taxon-name-part><tp:taxon-name-part taxon-name-part-type="species" reg="griseata">griseata</tp:taxon-name-part></tp:taxon-name></italic>, female, Xinjiang <bold>2</bold><italic><tp:taxon-name><tp:taxon-name-part taxon-name-part-type="genus" reg="Timandra">T.</tp:taxon-name-part><tp:taxon-name-part taxon-name-part-type="species" reg="recompta">recompta</tp:taxon-name-part></tp:taxon-name></italic>, male, Beijing <bold>3</bold><italic><tp:taxon-name><tp:taxon-name-part taxon-name-part-type="genus" reg="Timandra">T.</tp:taxon-name-part><tp:taxon-name-part taxon-name-part-type="species" reg="apicirosea">apicirosea</tp:taxon-name-part></tp:taxon-name></italic>, male, Sichuan <bold>4</bold><italic><tp:taxon-name><tp:taxon-name-part taxon-name-part-type="genus" reg="Timandra">T.</tp:taxon-name-part><tp:taxon-name-part taxon-name-part-type="species" reg="distorta">distorta</tp:taxon-name-part></tp:taxon-name></italic> sp. n., holotype, male, Tibet <bold>5</bold><italic><tp:taxon-name><tp:taxon-name-part taxon-name-part-type="genus" reg="Timandra">T.</tp:taxon-name-part><tp:taxon-name-part taxon-name-part-type="species" reg="dichela">dichela</tp:taxon-name-part></tp:taxon-name></italic>, male, Hubei <bold>6</bold><italic><tp:taxon-name><tp:taxon-name-part taxon-name-part-type="genus" reg="Timandra">T.</tp:taxon-name-part><tp:taxon-name-part taxon-name-part-type="species" reg="synthaca">synthaca</tp:taxon-name-part></tp:taxon-name></italic>, holotype, male, Taiwan <bold>7</bold><italic><tp:taxon-name><tp:taxon-name-part taxon-name-part-type="genus" reg="Timandra">T.</tp:taxon-name-part><tp:taxon-name-part taxon-name-part-type="species" reg="convectaria">convectaria</tp:taxon-name-part></tp:taxon-name></italic>, male, Guangxi <bold>8</bold><italic><tp:taxon-name><tp:taxon-name-part taxon-name-part-type="genus" reg="Timandra">T.</tp:taxon-name-part><tp:taxon-name-part taxon-name-part-type="species" reg="correspondens">correspondens</tp:taxon-name-part></tp:taxon-name></italic>, male, Tibet <bold>9</bold><italic><tp:taxon-name><tp:taxon-name-part taxon-name-part-type="genus" reg="Timandra">T.</tp:taxon-name-part><tp:taxon-name-part taxon-name-part-type="species" reg="adunca">adunca</tp:taxon-name-part></tp:taxon-name></italic> sp. n., holotype, male, Yunnan <bold>10</bold><italic><tp:taxon-name><tp:taxon-name-part taxon-name-part-type="genus" reg="Timandra">T.</tp:taxon-name-part><tp:taxon-name-part taxon-name-part-type="species" reg="quadrata">quadrata</tp:taxon-name-part></tp:taxon-name></italic> sp. n., holotype, male, Hubei <bold>11</bold><italic><tp:taxon-name><tp:taxon-name-part taxon-name-part-type="genus" reg="Timandra">T.</tp:taxon-name-part><tp:taxon-name-part taxon-name-part-type="species" reg="accumulata">accumulata</tp:taxon-name-part></tp:taxon-name></italic> sp. n., holotype, male, Yunnan <bold>12</bold><italic><tp:taxon-name><tp:taxon-name-part taxon-name-part-type="genus" reg="Timandra">T.</tp:taxon-name-part><tp:taxon-name-part taxon-name-part-type="species" reg="comptaria">comptaria</tp:taxon-name-part></tp:taxon-name></italic>, male, Zhejiang <bold>13</bold><italic><tp:taxon-name><tp:taxon-name-part taxon-name-part-type="genus" reg="Timandra">T.</tp:taxon-name-part><tp:taxon-name-part taxon-name-part-type="species" reg="paralias">paralias</tp:taxon-name-part></tp:taxon-name></italic>, male, Hebei <bold>14</bold><italic><tp:taxon-name><tp:taxon-name-part taxon-name-part-type="genus" reg="Timandra">T.</tp:taxon-name-part><tp:taxon-name-part taxon-name-part-type="species" reg="viminea">viminea</tp:taxon-name-part></tp:taxon-name></italic> sp. n., holotype, male, Yunnan <bold>15</bold><italic><tp:taxon-name><tp:taxon-name-part taxon-name-part-type="genus" reg="Timandra">T.</tp:taxon-name-part><tp:taxon-name-part taxon-name-part-type="species" reg="oligoscia">oligoscia</tp:taxon-name-part></tp:taxon-name></italic>, male, Yunnan <bold>16</bold><italic><tp:taxon-name><tp:taxon-name-part taxon-name-part-type="genus" reg="Timandra">T.</tp:taxon-name-part><tp:taxon-name-part taxon-name-part-type="species" reg="ruptilinea">ruptilinea</tp:taxon-name-part></tp:taxon-name></italic>, male, Guangdong <bold>17</bold><italic><tp:taxon-name><tp:taxon-name-part taxon-name-part-type="genus" reg="Timandra">T.</tp:taxon-name-part><tp:taxon-name-part taxon-name-part-type="species" reg="extremaria">extremaria</tp:taxon-name-part></tp:taxon-name></italic>, male, Gansu <bold>18</bold><italic><tp:taxon-name><tp:taxon-name-part taxon-name-part-type="genus" reg="Timandra">T.</tp:taxon-name-part><tp:taxon-name-part taxon-name-part-type="species" reg="robusta">robusta</tp:taxon-name-part></tp:taxon-name></italic> sp. n., holotype, male, Yunnan <bold>19</bold><italic><tp:taxon-name><tp:taxon-name-part taxon-name-part-type="genus" reg="Timandra">T.</tp:taxon-name-part><tp:taxon-name-part taxon-name-part-type="species" reg="stueningi">stueningi</tp:taxon-name-part></tp:taxon-name></italic> sp. n., holotype, male, Taiwan. Scale bar: 1 cm.</p></caption><graphic xmlns:xlink="http://www.w3.org/1999/xlink" xlink:href="zookeys-829-043-g001.jpg" position="float" orientation="portrait" xlink:type="simple" id="oo_272888.jpg"/></fig><fig id="F3" position="float" orientation="portrait"><label>Figures 28–35.</label><caption><p>Male genitalia of <italic><tp:taxon-name><tp:taxon-name-part taxon-name-part-type="genus" reg="Timandra">Timandra</tp:taxon-name-part></tp:taxon-name></italic>. <bold>28</bold><italic><tp:taxon-name><tp:taxon-name-part taxon-name-part-type="genus" reg="Timandra">T.</tp:taxon-name-part><tp:taxon-name-part taxon-name-part-type="species" reg="quadrata">quadrata</tp:taxon-name-part></tp:taxon-name></italic> sp. n., black bars show the socii, Henan <bold>29</bold><italic><tp:taxon-name><tp:taxon-name-part taxon-name-part-type="genus" reg="Timandra">T.</tp:taxon-name-part><tp:taxon-name-part taxon-name-part-type="species" reg="accumulata">accumulata</tp:taxon-name-part></tp:taxon-name></italic> sp. n., holotype, Yunnan <bold>30</bold><italic><tp:taxon-name><tp:taxon-name-part taxon-name-part-type="genus" reg="Timandra">T.</tp:taxon-name-part><tp:taxon-name-part taxon-name-part-type="species" reg="comptaria">comptaria</tp:taxon-name-part></tp:taxon-name></italic>, Hubei <bold>31</bold><italic><tp:taxon-name><tp:taxon-name-part taxon-name-part-type="genus" reg="Timandra">T.</tp:taxon-name-part><tp:taxon-name-part taxon-name-part-type="species" reg="paralias">paralias</tp:taxon-name-part></tp:taxon-name></italic>, Hebei <bold>32</bold><italic><tp:taxon-name><tp:taxon-name-part taxon-name-part-type="genus" reg="Timandra">T.</tp:taxon-name-part><tp:taxon-name-part taxon-name-part-type="species" reg="viminea">viminea</tp:taxon-name-part></tp:taxon-name></italic> sp. n., holotype, Yunnan <bold>33</bold><italic><tp:taxon-name><tp:taxon-name-part taxon-name-part-type="genus" reg="Timandra">T.</tp:taxon-name-part><tp:taxon-name-part taxon-name-part-type="species" reg="oligoscia">oligoscia</tp:taxon-name-part></tp:taxon-name></italic>, Yunnan <bold>34</bold><italic><tp:taxon-name><tp:taxon-name-part taxon-name-part-type="genus" reg="Timandra">T.</tp:taxon-name-part><tp:taxon-name-part taxon-name-part-type="species" reg="ruptilinea">ruptilinea</tp:taxon-name-part></tp:taxon-name></italic>, Guangdong <bold>35</bold><italic><tp:taxon-name><tp:taxon-name-part taxon-name-part-type="genus" reg="Timandra">T.</tp:taxon-name-part><tp:taxon-name-part taxon-name-part-type="species" reg="extremaria">extremaria</tp:taxon-name-part></tp:taxon-name></italic>, Hubei. Scale bar: 1 mm.</p></caption><graphic xmlns:xlink="http://www.w3.org/1999/xlink" xlink:href="zookeys-829-043-g003.jpg" position="float" orientation="portrait" xlink:type="simple" id="oo_272890.jpg"/></fig></tp:treatment-sec><ref-list><ref id="B24"><mixed-citation xmlns:xlink="http://www.w3.org/1999/xlink" xlink:type="simple"><person-group><name name-style="western"><surname>Kaila</surname><given-names>L</given-names></name><name name-style="western"><surname>Albrecht</surname><given-names>A</given-names></name></person-group> (<year>1994</year>) <article-title>The classification of the <italic><tp:taxon-name><tp:taxon-name-part taxon-name-part-type="genus">Timandra</tp:taxon-name-part><tp:taxon-name-part taxon-name-part-type="species">griseata</tp:taxon-name-part></tp:taxon-name></italic> group (<tp:taxon-name><tp:taxon-name-part taxon-name-part-type="order">Lepidoptera</tp:taxon-name-part></tp:taxon-name>: <tp:taxon-name><tp:taxon-name-part taxon-name-part-type="family">Geometridae</tp:taxon-name-part></tp:taxon-name>, <tp:taxon-name><tp:taxon-name-part taxon-name-part-type="subfamily">Sterrhinae</tp:taxon-name-part></tp:taxon-name>).</article-title><source>Insect Systematics &amp; Evolution</source><volume>25</volume>(<issue>4</issue>): <fpage>461</fpage>–<lpage>479</lpage>. <ext-link xlink:type="simple" ext-link-type="doi" xlink:href="10.1163/187631294X00234">https://doi.org/10.1163/187631294X00234</ext-link></mixed-citation></ref></ref-list></tp:taxon-treatment>
